# Supplementary material for: Ubiquitination of VE-cadherin regulates inflammation-induced vascular permeability in vivo
Source: EMBO Rep. 2024 Aug 7;25(9):17. doi: 10.1038/s44319-024-00221-7 (PMC11387630; doi:10.1038/s44319-024-00221-7)
Supplement: Supplementary file 2 — Source data Fig. 1 [file 44319_2024_221_MOESM2_ESM.zip]

Archive with 11 entries (5 files):
- EMBOR-2023-58528V1_SourceDataForFigure1/
- EMBOR-2023-58528V1_SourceDataForFigure1/1F/
- EMBOR-2023-58528V1_SourceDataForFigure1/1B/
- EMBOR-2023-58528V1_SourceDataForFigure1/1E/
- EMBOR-2023-58528V1_SourceDataForFigure1/1D/
- EMBOR-2023-58528V1_SourceDataForFigure1/1C/
- EMBOR-2023-58528V1_SourceDataForFigure1/1F/Numerical_data_Figure_1F.xlsx
- EMBOR-2023-58528V1_SourceDataForFigure1/1B/Figure_1B_Blots.pdf
- EMBOR-2023-58528V1_SourceDataForFigure1/1E/Numerical_data_Figure_1E.xlsx
- EMBOR-2023-58528V1_SourceDataForFigure1/1D/Figure_1D_Blots.pdf
- EMBOR-2023-58528V1_SourceDataForFigure1/1C/Numerical_data_Figure_1C.xlsx
