# Supplementary material for: Ubiquitination of VE-cadherin regulates inflammation-induced vascular permeability in vivo
Source: EMBO Rep. 2024 Aug 7;25(9):17. doi: 10.1038/s44319-024-00221-7 (PMC11387630; doi:10.1038/s44319-024-00221-7)
Supplement: Supplementary file 2 — Source data Fig. 1 [file 44319_2024_221_MOESM2_ESM.zip › EMBOR-2023-58528V1_SourceDataForFigure1/1F/Numerical_data_Figure_1F.xlsx]

## Sheet: Experiment 1
In vitro permeability assay
250 kDa Fitc Dextran, 30 min control (C) or Thrombin (T) treatment
Fluorescence Endpoint, Excitation: 485/20, Emission: 528/20
						Relative permeability (numerical data shown in Bar Graph)
	WT C	WT T	K626/633R C	K626/633R T		WT C	WT T	K626/633R C	K626/633R T
	9229	10527	9441	6895		1.11829	1.27557	1.14398	0.835474
	9064	9670	8338	8256		1.09829	1.17172	1.01032	1.00039
	8140	9520	6222	6911		0.986332	1.15355	0.753926	0.837413
	7464	12897	6912	7281		0.90442	1.56274	0.837534	0.882246
	7367	14027	11319	9747		0.892667	1.69967	1.37153	1.18105
average	8252.8

## Sheet: Experiment 2
In vitro permeability assay
250 kDa Fitc Dextran, 30 min control (C) or Thrombin (T) treatment
Fluorescence Endpoint, Excitation: 485/20, Emission: 528/20
						Relative permeability (numerical data shown in Bar Graph)
	WT C	WT T	K626/633R C	K626/633R T		WT C	WT T	K626/633R C	K626/633R T
	14056	15462	14817	15159		0.934259	1.02771	0.98484	1.00757
	18663	19132	12546	21219		1.24047	1.27164	0.833894	1.41036
	15554	22456	15868	21294		1.03383	1.49258	1.0547	1.41535
	14865	22416	17565	13379		0.98803	1.48992	1.16749	0.889261
	13686	20756	16473	11858		0.909666	1.37959	1.09491	0.788164
	13865	18689	17119	13793		0.921564	1.2422	1.13785	0.916778
	13897	14932	17610	13057		0.92369	0.992484	1.17048	0.867858
	10421	16874	17593	13971		0.692652	1.12156	1.16935	0.928609
	14742	21036	16433			0.979855	1.3982	1.09225
	20634	16172	15791			1.37148	1.0749	1.04958
	17140	19472	15133			1.13924	1.29424	1.00584
	13018	12967	15480			0.865266	0.861876	1.02891
average	15045.1

## Sheet: Experiment 3
In vitro permeability assay
250 kDa Fitc Dextran, 30 min control (C) or Thrombin (T) treatment
Fluorescence Endpoint, Excitation: 485/20, Emission: 528/20
						Relative permeability (numerical data shown in Bar Graph)
	WT C	WT T	K626/633R C	K626/633R T		WT C	WT T	K626/633R C	K626/633R T
	16571	14891	17423	15866		1.01277	0.910097	1.06485	0.969686
	18407	21362	14124	15012		1.12498	1.30559	0.86322	0.917492
	12077	22259	20953	20823		0.738113	1.36041	1.28059	1.27264
	23094	21842	17073	17306		1.41144	1.33492	1.04345	1.05769
	15637	12368	16893	17375		0.95569	0.755898	1.03245	1.06191
	15172	20566	14485	16084		0.927271	1.25694	0.885283	0.983009
	11992	23415	21624	15550		0.732918	1.43106	1.3216	0.950373
	15464	16963	12068	15424		0.945117	1.03673	0.737563	0.942672
	18358	16065	13988	18528		1.12199	0.981848	0.854908	1.13238
	17923	31437	15815	21805		1.0954	1.92134	0.966569	1.33266
	17425	30416	14296	17766		1.06497	1.85894	0.873732	1.08581
	14224	21178	11856			0.869331	1.29434	0.724606
average	16362

## Sheet: Experiment 4
In vitro permeability assay
250 kDa Fitc Dextran, 30 min control (C) or Thrombin (T) treatment
Fluorescence Endpoint, Excitation: 485/20, Emission: 528/20
						Relative permeability (numerical data shown in Bar Graph)
	WT C	WT T	K626/633R C	K626/633R T		WT C	WT T	K626/633R C	K626/633R T
	12356	13416	16122	11379		1.25942	1.36747	1.64329	1.15984
	11401	13526	8522	8262		1.16208	1.37868	0.868632	0.84213
	8002	21720	8121	11330		0.815629	2.21388	0.827758	1.15485
	8028	19218	10334	8272		0.818279	1.95886	1.05333	0.84315
	8170	13289	11935	8949		0.832753	1.35452	1.21651	0.912155
	10908		10658	12636		1.11183		1.08635	1.28796
average	9810.83
