# Supplementary material for: Ubiquitination of VE-cadherin regulates inflammation-induced vascular permeability in vivo
Source: EMBO Rep. 2024 Aug 7;25(9):17. doi: 10.1038/s44319-024-00221-7 (PMC11387630; doi:10.1038/s44319-024-00221-7)
Supplement: Supplementary file 2 — Source data Fig. 1 [file 44319_2024_221_MOESM2_ESM.zip › EMBOR-2023-58528V1_SourceDataForFigure1/1E/Numerical_data_Figure_1E.xlsx]

## Sheet: Experiment 1
Blot Quantification
IP: VE-cadherin EGFP (GFP goat Ab)
VE-cadherin EGFP (GFP rabbit Ab)
Image Name	Channel	Name	Signal
Exp1	Scan Chemi	WT C	59300000
Exp1	Scan Chemi	WT T	50100000
Exp1	Scan Chemi	KallR T	70800000
Exp1	Scan Chemi	K626/633R T	71700000
Ubiquitin (P4D1 mouse Ab)
Image Name	Channel	Name	Signal	normalized Ub/VEC	Ubiquitin
Exp1	Scan Chemi	WT C	21600000	0.36425	1
Exp1	Scan Chemi	WT T	26700000	0.532934	1.4631
Exp1	Scan Chemi	KallR T	1710000	0.0241525	0.0663077
Exp1	Scan Chemi	K626/633R T	1560000	0.0217573	0.0597319

## Sheet: Experiment 2
Blot Quantification
IP: VE-cadherin EGFP (GFP goat Ab)
VE-cadherin EGFP (GFP rabbit Ab)
Image Name	Channel	Name	Signal
Exp2	Scan Chemi	WT C	89000000
Exp2	Scan Chemi	WT T	87800000
Exp2	Scan Chemi	KallR T	92800000
Exp2	Scan Chemi	K626/633R T	90400000
Ubiquitin (P4D1 mouse Ab)
Image Name	Channel	Name	Signal	normalized Ub/VEC	Ubiquitin
Exp2	Scan Chemi	WT C	28500000	0.320225	1
Exp2	Scan Chemi	WT T	34400000	0.3918	1.22351
Exp2	Scan Chemi	KallR T	926000	0.00997845	0.0311608
Exp2	Scan Chemi	K626/633R T	1250000	0.0138274	0.0431804

## Sheet: Experiment 3
Blot Quantification
IP: VE-cadherin EGFP (GFP goat Ab)
VE-cadherin EGFP (GFP rabbit Ab)
Image Name	Channel	Name	Signal
Exp3	Scan Chemi	WT C	83900000
Exp3	Scan Chemi	WT T	81100000
Exp3	Scan Chemi	KallR T	126000000
Exp3	Scan Chemi	K626/633R T	181000000
Ubiquitin (P4D1 mouse Ab)
Image Name	Channel	Name	Signal	normalized Ub/VEC	Ubiquitin
Exp3	Scan Chemi	WT C	5120000	0.061025	1
Exp3	Scan Chemi	WT T	6650000	0.0819975	1.34367
Exp3	Scan Chemi	KallR T	836000	0.00663492	0.108725
Exp3	Scan Chemi	K626/633R T	638000	0.00352486	0.0577609
