# Supplementary material for: Ubiquitination of VE-cadherin regulates inflammation-induced vascular permeability in vivo
Source: EMBO Rep. 2024 Aug 7;25(9):17. doi: 10.1038/s44319-024-00221-7 (PMC11387630; doi:10.1038/s44319-024-00221-7)
Supplement: Supplementary file 2 — Source data Fig. 1 [file 44319_2024_221_MOESM2_ESM.zip › EMBOR-2023-58528V1_SourceDataForFigure1/1C/Numerical_data_Figure_1C.xlsx]

## Sheet: Experiment 1
Blot Quantification
IP: VE-cadherin EGFP (GFP goat Ab)
VE-cadherin EGFP (GFP rabbit Ab)
Image Name	Channel	Name	Signal
0001726_02	Chemi	WT C	1.25
0001726_02	Chemi	WT H	1.58
0001726_02	Chemi	KallR H	1.64
0001726_02	Chemi	K626/633R H	2.14
0001726_02	Chemi	K712/713R H	1.76
0001726_02	Chemi	K626R H	1.4
0001726_02	Chemi	K633R H	1.98
0001726_02	Chemi	K672R H	1.58
0001726_02	Chemi	K690R H	1.41
0001726_02	Chemi	K768R H	1.52
Ubiquitin (P4D1 mouse Ab)
Image Name	Channel	Name	Signal	normalized Ub/VEC	Ubiquitin
0001725_02	Chemi	WT C	1.32	1.056	1
0001725_02	Chemi	WT H	2.38	1.50633	1.42645
0001725_02	Chemi	KallR H	-0.0486	-0.0296341	-0.0280626
0001725_02	Chemi	K626/633R H	0.015	0.00700935	0.00663764
0001725_02	Chemi	K712/713R H	1.46	0.829545	0.785554
0001725_02	Chemi	K626R H	1.94	1.38571	1.31223
0001725_02	Chemi	K633R H	0.625	0.315657	0.298917
0001725_02	Chemi	K672R H	2.48	1.56962	1.48638
0001725_02	Chemi	K690R H	2.12	1.50355	1.42381
0001725_02	Chemi	K768R H	2.23	1.46711	1.3893

## Sheet: Experiment 2
Blot Quantification
IP: VE-cadherin EGFP (GFP goat Ab)
VE-cadherin EGFP (GFP rabbit Ab)
Image Name	Channel	Name	Signal
0001754_03	Chemi	WT C	2.68
0001754_03	Chemi	WT H	2.35
0001754_03	Chemi	KallR H	2.73
0001754_03	Chemi	K626/633R H	3.08
0001754_03	Chemi	K712/713R H	2.07
0001754_03	Chemi	K626R H	2.5
0001754_03	Chemi	K633R H	2.55
0001754_03	Chemi	K672R H	2.2
0001754_03	Chemi	K690R H	2.02
0001754_03	Chemi	K768R H	2.85
Ubiquitin (P4D1 mouse Ab)
Image Name	Channel	Name	Signal	normalized Ub/VEC	Ubiquitin
0001748_03	Chemi	WT C	3.61	1.34701	1
0001748_03	Chemi	WT H	4.26	1.81277	1.34577
0001748_03	Chemi	KallR H	-0.0508	-0.0186081	-0.0138143
0001748_03	Chemi	K626/633R H	0.136	0.0441558	0.0327805
0001748_03	Chemi	K712/713R H	2.59	1.25121	0.928874
0001748_03	Chemi	K626R H	6.17	2.468	1.8322
0001748_03	Chemi	K633R H	0.763	0.299216	0.222132
0001748_03	Chemi	K672R H	4.1	1.86364	1.38353
0001748_03	Chemi	K690R H	2.52	1.24752	0.92614
0001748_03	Chemi	K768R H	6.42	2.25263	1.67231

## Sheet: Experiment 3
Blot Quantification
IP: VE-cadherin EGFP (GFP goat Ab)
VE-cadherin EGFP (GFP rabbit Ab)
Image Name	Channel	Name	Signal
0001754_04	Chemi	WT C	0.818
0001754_04	Chemi	WT H	0.841
0001754_04	Chemi	KallR H	0.683
0001754_04	Chemi	K626/633R H	0.627
0001754_04	Chemi	K712/713R H	0.76
0001754_04	Chemi	K626R H	1.31
0001754_04	Chemi	K633R H	0.851
0001754_04	Chemi	K672R H	0.835
0001754_04	Chemi	K690R H	0.598
0001754_04	Chemi	K768R H	0.807
Ubiquitin (P4D1 mouse Ab)
Image Name	Channel	Name	Signal	normalized Ub/VEC	Ubiquitin
0001748_07	Chemi	WT C	1.35	1.65037	1
0001748_07	Chemi	WT H	1.76	2.09275	1.26805
0001748_07	Chemi	KallR H	0.0353	0.0516837	0.0313165
0001748_07	Chemi	K626/633R H	0.0528	0.0842105	0.0510253
0001748_07	Chemi	K712/713R H	0.721	0.948684	0.574832
0001748_07	Chemi	K626R H	3.52	2.68702	1.62814
0001748_07	Chemi	K633R H	0.681	0.800235	0.484883
0001748_07	Chemi	K672R H	1.65	1.97605	1.19734
0001748_07	Chemi	K690R H	1.39	2.32441	1.40842
0001748_07	Chemi	K768R H	1.76	2.18092	1.32147

## Sheet: Experiment 4
Blot Quantification
IP: VE-cadherin EGFP (GFP goat Ab)
VE-cadherin EGFP (GFP rabbit Ab)
Image Name	Channel	Name	Signal
0001798_02	Chemi	WT C	0.235
0001798_02	Chemi	WT H	0.247
0001798_02	Chemi	KallR H	0.29
0001798_02	Chemi	K626/633R H	0.333
0001798_02	Chemi	K712/713R H	0.219
0001798_02	Chemi	K626R H	0.346
0001798_02	Chemi	K633R H	0.254
0001798_02	Chemi	K672R H	0.184
0001798_02	Chemi	K690R H	0.178
0001798_02	Chemi	K768R H	0.13
Ubiquitin (P4D1 mouse Ab)
Image Name	Channel	Name	Signal	normalized Ub/VEC	Ubiquitin
0001797_02	Chemi	WT C	0.288	1.22553	1
0001797_02	Chemi	WT H	0.43	1.74089	1.42052
0001797_02	Chemi	KallR H	0.00775	0.0267241	0.0218062
0001797_02	Chemi	K626/633R H	-0.00735	-0.0220721	-0.0180102
0001797_02	Chemi	K712/713R H	0.296	1.3516	1.10287
0001797_02	Chemi	K626R H	0.748	2.16185	1.76401
0001797_02	Chemi	K633R H	0.0927	0.364961	0.297798
0001797_02	Chemi	K672R H	0.402	2.18478	1.78272
0001797_02	Chemi	K690R H	0.262	1.47191	1.20104
0001797_02	Chemi	K768R H	0.185	1.42308	1.16119
