# Supplementary material for: Ubiquitination of VE-cadherin regulates inflammation-induced vascular permeability in vivo
Source: EMBO Rep. 2024 Aug 7;25(9):17. doi: 10.1038/s44319-024-00221-7 (PMC11387630; doi:10.1038/s44319-024-00221-7)
Supplement: Supplementary file 3 — Source data Fig. 2 [file 44319_2024_221_MOESM3_ESM.zip]

Archive with 29 entries (21 files):
- EMBOR-2023-58528V1_SourceDataForFigure2/
- EMBOR-2023-58528V1_SourceDataForFigure2/2A/
- EMBOR-2023-58528V1_SourceDataForFigure2/2C/
- EMBOR-2023-58528V1_SourceDataForFigure2/2D/
- EMBOR-2023-58528V1_SourceDataForFigure2/2B/
- EMBOR-2023-58528V1_SourceDataForFigure2/2A/Y685F/
- EMBOR-2023-58528V1_SourceDataForFigure2/2A/K626-633R/
- EMBOR-2023-58528V1_SourceDataForFigure2/2A/WT/
- EMBOR-2023-58528V1_SourceDataForFigure2/2C/Biotinylation_Assay_SourceData.pdf
- EMBOR-2023-58528V1_SourceDataForFigure2/2D/RawData_Biotinylation.xlsx
- EMBOR-2023-58528V1_SourceDataForFigure2/2B/Raw_Data_Endocytosis.xlsx
- EMBOR-2023-58528V1_SourceDataForFigure2/2A/Y685F/240206_Exp109_Y685F_His_557H1-568_well_series 1_Maximum intens...F_His_557H1-568_well_series 1_Maximum intensity projection #09 - C=0_Hoechst.tif
- EMBOR-2023-58528V1_SourceDataForFigure2/2A/Y685F/240206_Exp109_Y685F_His_557H1-568_well_series 1_Maximum intens...F_His_557H1-568_well_series 1_Maximum intensity projection #09 - C=2_557H1.tif
- EMBOR-2023-58528V1_SourceDataForFigure2/2A/Y685F/240206_Exp109_Y685F_UT_WT-EGFP_557H1-568_well4_series 1_Maximu...EGFP_557H1-568_well4_series 1_Maximum intensity projection #13 - C=2_557H1.tif
- EMBOR-2023-58528V1_SourceDataForFigure2/2A/Y685F/240206_Exp109_Y685F_His_557H1-568_well_series 1_Maximum intens...F_His_557H1-568_well_series 1_Maximum intensity projection #09 - C=1_GFP.tif
- EMBOR-2023-58528V1_SourceDataForFigure2/2A/Y685F/240206_Exp109_Y685F_UT_WT-EGFP_557H1-568_well4_series 1_Maximu...EGFP_557H1-568_well4_series 1_Maximum intensity projection #13 - C=0_Hoechst.tif
- EMBOR-2023-58528V1_SourceDataForFigure2/2A/Y685F/240206_Exp109_Y685F_UT_WT-EGFP_557H1-568_well4_series 1_Maximu...EGFP_557H1-568_well4_series 1_Maximum intensity projection #13 - C=1_GFP.tif
- EMBOR-2023-58528V1_SourceDataForFigure2/2A/K626-633R/240206_Exp109_K626633R_His_557H1-568_well2_series 1_Maximum in...R_His_557H1-568_well2_series 1_Maximum intensity projection #4 - C=1_GFP.tif
- EMBOR-2023-58528V1_SourceDataForFigure2/2A/K626-633R/240206_Exp109_K626633R_UT_557H1-568_well3_series 1_Maximum int...3R_UT_557H1-568_well3_series 1_Maximum intensity projection #6 - C=0_Hoechst.tif
- EMBOR-2023-58528V1_SourceDataForFigure2/2A/K626-633R/240206_Exp109_K626633R_UT_557H1-568_well3_series 1_Maximum int...3R_UT_557H1-568_well3_series 1_Maximum intensity projection #6 - C=2_557H1.tif
- EMBOR-2023-58528V1_SourceDataForFigure2/2A/K626-633R/240206_Exp109_K626633R_His_557H1-568_well2_series 1_Maximum in...R_His_557H1-568_well2_series 1_Maximum intensity projection #4 - C=0_Hoechst.tif
- EMBOR-2023-58528V1_SourceDataForFigure2/2A/K626-633R/240206_Exp109_K626633R_UT_557H1-568_well3_series 1_Maximum int...3R_UT_557H1-568_well3_series 1_Maximum intensity projection #6 - C=1_GFP.tif
- EMBOR-2023-58528V1_SourceDataForFigure2/2A/K626-633R/240206_Exp109_K626633R_His_557H1-568_well2_series 1_Maximum in...R_His_557H1-568_well2_series 1_Maximum intensity projection #4 - C=2_557H1.tif
- EMBOR-2023-58528V1_SourceDataForFigure2/2A/WT/240206_Exp109_WT_UT_WT-EGFP_557H1-568_well1_series 1_Maximum i...-EGFP_557H1-568_well1_series 1_Maximum intensity projection #6 - C=0_Hoechst.tif
- EMBOR-2023-58528V1_SourceDataForFigure2/2A/WT/240206_Exp109_WT_UT_WT-EGFP_557H1-568_well1_series 1_Maximum i...-EGFP_557H1-568_well1_series 1_Maximum intensity projection #6 - C=1_GFP.tif
- EMBOR-2023-58528V1_SourceDataForFigure2/2A/WT/240206_Exp109_WT_UT_WT-EGFP_557H1-568_well1_series 1_Maximum i...-EGFP_557H1-568_well1_series 1_Maximum intensity projection #6 - C=2_557H1.tif
- EMBOR-2023-58528V1_SourceDataForFigure2/2A/WT/240206_Exp109_WT_His_WT-EGFP_557H1-568_well4_series 1_Maximum ...EGFP_557H1-568_well4_series 1_Maximum intensity projection #03 - C=0_Hoechst.tif
- EMBOR-2023-58528V1_SourceDataForFigure2/2A/WT/240206_Exp109_WT_His_WT-EGFP_557H1-568_well4_series 1_Maximum ...EGFP_557H1-568_well4_series 1_Maximum intensity projection #03 - C=2_557H1.tif
- EMBOR-2023-58528V1_SourceDataForFigure2/2A/WT/240206_Exp109_WT_His_WT-EGFP_557H1-568_well4_series 1_Maximum ...EGFP_557H1-568_well4_series 1_Maximum intensity projection #03 - C=1_GFP.tif
