# Supplementary material for: Ubiquitination of VE-cadherin regulates inflammation-induced vascular permeability in vivo
Source: EMBO Rep. 2024 Aug 7;25(9):17. doi: 10.1038/s44319-024-00221-7 (PMC11387630; doi:10.1038/s44319-024-00221-7)
Supplement: Supplementary file 3 — Source data Fig. 2 [file 44319_2024_221_MOESM3_ESM.zip › EMBOR-2023-58528V1_SourceDataForFigure2/2D/RawData_Biotinylation.xlsx]

## Sheet: BlotQuantificatio_Biotinylation
Biotinylation 100 mm Rep 1	TL								Biotinylation 100 mm Rep 2	TL								Biotinylation 100 mm Rep 3	TL								Biotinylation 100 mm Rep 4	TL
mouse-anti-VEC [F-8] (700) - endogenous VEC									mouse-anti-VEC [F-8] (700) - endogenous VEC									mouse-anti-VEC [F-8] (700) - endogenous VEC									mouse-anti-VEC [F-8] (700) - endogenous VEC
Image Name	Channel	Name	Signal	Total	Area	Bkgnd.	Type		Image Name	Channel	Name	Signal	Total	Area	Bkgnd.	Type		Image Name	Channel	Name	Signal	Total	Area	Bkgnd.	Type		Image Name	Channel	Name	Signal	Total	Area	Bkgnd.	Type
BiotinylationAssay_100mm-LD5_240319_TL_F8-700_GFP-800_tubulin-700	700	siCtrl_F8	9530	10700	280	4,34	Signal		BiotinylationAssay_100mm-LD7_240416_TL_F8-700_GFP-800_tubulin-700	700	siCtrl_F8	11800	13500	330	5,00	Signal		BiotinylationAssay_100mm-LD8-9_240425_TL_F8-700_GFP-800_tubulin-700	700	siCtrl_F8	6970	7600	280	2,25	Signal		BiotinylationAssay_100mm-LD10_240508_TL_F8-700_GFP-800_tubulin-700	700	siCtrl_F8	9490	10600	261	4,12	Signal
BiotinylationAssay_100mm-LD5_240319_TL_F8-700_GFP-800_tubulin-700	700	1_F8	220	585	280	1,30	Signal		BiotinylationAssay_100mm-LD7_240416_TL_F8-700_GFP-800_tubulin-700	700	1_F8	829	1310	286	1,67	Signal		BiotinylationAssay_100mm-LD8-9_240425_TL_F8-700_GFP-800_tubulin-700	700	1_F8	141	501	280	1,28	Signal		BiotinylationAssay_100mm-LD10_240508_TL_F8-700_GFP-800_tubulin-700	700	1_F8	221	546	261	1,24	Signal
BiotinylationAssay_100mm-LD5_240319_TL_F8-700_GFP-800_tubulin-700	700	2_F8	131	485	280	1,26	Signal		BiotinylationAssay_100mm-LD7_240416_TL_F8-700_GFP-800_tubulin-700	700	2_F8	594	1060	324	1,45	Signal		BiotinylationAssay_100mm-LD8-9_240425_TL_F8-700_GFP-800_tubulin-700	700	2_F8	131	473	280	1,22	Signal		BiotinylationAssay_100mm-LD10_240508_TL_F8-700_GFP-800_tubulin-700	700	2_F8	158	471	261	1,20	Signal
BiotinylationAssay_100mm-LD5_240319_TL_F8-700_GFP-800_tubulin-700	700	3_F8	239	587	280	1,24	Signal		BiotinylationAssay_100mm-LD7_240416_TL_F8-700_GFP-800_tubulin-700	700	3_F8	715	1160	286	1,55	Signal		BiotinylationAssay_100mm-LD8-9_240425_TL_F8-700_GFP-800_tubulin-700	700	3_F8	145	479	280	1,19	Signal		BiotinylationAssay_100mm-LD10_240508_TL_F8-700_GFP-800_tubulin-700	700	3_F8	121	439	261	1,22	Signal
BiotinylationAssay_100mm-LD5_240319_TL_F8-700_GFP-800_tubulin-700	700	4_F8	205	555	280	1,25	Signal		BiotinylationAssay_100mm-LD7_240416_TL_F8-700_GFP-800_tubulin-700	700	4_F8	559	967	286	1,43	Signal		BiotinylationAssay_100mm-LD8-9_240425_TL_F8-700_GFP-800_tubulin-700	700	4_F8	91.6	426	280	1,19	Signal		BiotinylationAssay_100mm-LD10_240508_TL_F8-700_GFP-800_tubulin-700	700	4_F8	190	506	261	1,21	Signal
BiotinylationAssay_100mm-LD5_240319_TL_F8-700_GFP-800_tubulin-700	700	5_F8	222	575	280	1,26	Signal		BiotinylationAssay_100mm-LD7_240416_TL_F8-700_GFP-800_tubulin-700	700	5_F8	881	1320	286	1,52	Signal		BiotinylationAssay_100mm-LD8-9_240425_TL_F8-700_GFP-800_tubulin-700	700	5_F8	111	445	280	1,19	Signal		BiotinylationAssay_100mm-LD10_240508_TL_F8-700_GFP-800_tubulin-700	700	5_F8	177	495	261	1,22	Signal
BiotinylationAssay_100mm-LD5_240319_TL_F8-700_GFP-800_tubulin-700	700	6_F8	191	558	280	1,31	Signal		BiotinylationAssay_100mm-LD7_240416_TL_F8-700_GFP-800_tubulin-700	700	6_F8	804	1280	286	1,65	Signal		BiotinylationAssay_100mm-LD8-9_240425_TL_F8-700_GFP-800_tubulin-700	700	6_F8	81.8	419	280	1,20	Signal		BiotinylationAssay_100mm-LD10_240508_TL_F8-700_GFP-800_tubulin-700	700	6_F8	155	483	261	1,26	Signal
goat-anti-GFP (800) - VEC-GFP									goat-anti-GFP (800) - VEC-GFP									goat-anti-GFP (800) - VEC-GFP									goat-anti-GFP (800) - VEC-GFP
Image Name	Channel	Name	Signal	Total	Area	Bkgnd.	Type		Image Name	Channel	Name	Signal	Total	Area	Bkgnd.	Type		Image Name	Channel	Name	Signal	Total	Area	Bkgnd.	Type		Image Name	Channel	Name	Signal	Total	Area	Bkgnd.	Type
BiotinylationAssay_100mm-LD5_240319_TL_F8-700_GFP-800_tubulin-700	800	1_GFP	1180	1470	264	1,11	Signal		BiotinylationAssay_100mm-LD7_240416_TL_F8-700_GFP-800_tubulin-700	800	1_GFP	2920	3460	364	1,49	Signal		BiotinylationAssay_100mm-LD8-9_240425_TL_F8-700_GFP-800_tubulin-700	800	1_GFP	4490	4960	350	1,34	Signal		BiotinylationAssay_100mm-LD10_240508_TL_F8-700_GFP-800_tubulin-700	800	1_GFP	1260	1600	390	0,861	Signal
BiotinylationAssay_100mm-LD5_240319_TL_F8-700_GFP-800_tubulin-700	800	2_GFP	1020	1310	300	0,986	Signal		BiotinylationAssay_100mm-LD7_240416_TL_F8-700_GFP-800_tubulin-700	800	2_GFP	2150	2490	374	0,894	Signal		BiotinylationAssay_100mm-LD8-9_240425_TL_F8-700_GFP-800_tubulin-700	800	2_GFP	5650	6320	336	2,01	Signal		BiotinylationAssay_100mm-LD10_240508_TL_F8-700_GFP-800_tubulin-700	800	2_GFP	1560	1920	390	0,924	Signal
BiotinylationAssay_100mm-LD5_240319_TL_F8-700_GFP-800_tubulin-700	800	3_GFP	1100	1410	288	1,04	Signal		BiotinylationAssay_100mm-LD7_240416_TL_F8-700_GFP-800_tubulin-700	800	3_GFP	2650	3210	360	1,55	Signal		BiotinylationAssay_100mm-LD8-9_240425_TL_F8-700_GFP-800_tubulin-700	800	3_GFP	4040	4540	350	1,42	Signal		BiotinylationAssay_100mm-LD10_240508_TL_F8-700_GFP-800_tubulin-700	800	3_GFP	1240	1610	390	0,938	Signal
BiotinylationAssay_100mm-LD5_240319_TL_F8-700_GFP-800_tubulin-700	800	4_GFP	1080	1380	288	1,04	Signal		BiotinylationAssay_100mm-LD7_240416_TL_F8-700_GFP-800_tubulin-700	800	4_GFP	2170	2550	385	0,997	Signal		BiotinylationAssay_100mm-LD8-9_240425_TL_F8-700_GFP-800_tubulin-700	800	4_GFP	3640	4110	350	1,35	Signal		BiotinylationAssay_100mm-LD10_240508_TL_F8-700_GFP-800_tubulin-700	800	4_GFP	1410	1770	390	0,906	Signal
BiotinylationAssay_100mm-LD5_240319_TL_F8-700_GFP-800_tubulin-700	800	5_GFP	1320	1670	288	1,23	Signal		BiotinylationAssay_100mm-LD7_240416_TL_F8-700_GFP-800_tubulin-700	800	5_GFP	2670	3470	360	2,21	Signal		BiotinylationAssay_100mm-LD8-9_240425_TL_F8-700_GFP-800_tubulin-700	800	5_GFP	4160	4780	350	1,78	Signal		BiotinylationAssay_100mm-LD10_240508_TL_F8-700_GFP-800_tubulin-700	800	5_GFP	2190	2660	390	1,19	Signal
BiotinylationAssay_100mm-LD5_240319_TL_F8-700_GFP-800_tubulin-700	800	6_GFP	1420	1800	324	1,16	Signal		BiotinylationAssay_100mm-LD7_240416_TL_F8-700_GFP-800_tubulin-700	800	6_GFP	2360	2840	360	1,33	Signal		BiotinylationAssay_100mm-LD8-9_240425_TL_F8-700_GFP-800_tubulin-700	800	6_GFP	3730	4340	364	1,67	Signal		BiotinylationAssay_100mm-LD10_240508_TL_F8-700_GFP-800_tubulin-700	800	6_GFP	2310	2900	390	1,51	Signal
mouse-anti-tubulin (700)									mouse-anti-tubulin (700)									mouse-anti-tubulin (700)									mouse-anti-tubulin (700)
Image Name	Channel	Name	Signal	Total	Area	Bkgnd.	Type		Image Name	Channel	Name	Signal	Total	Area	Bkgnd.	Type		Image Name	Channel	Name	Signal	Total	Area	Bkgnd.	Type		Image Name	Channel	Name	Signal	Total	Area	Bkgnd.	Type
BiotinylationAssay_100mm-LD5_240319_TL_F8-700_GFP-800_tubulin-700	700	siCtrl_tub	3920	4400	306	1,56	Signal		BiotinylationAssay_100mm-LD7_240416_TL_F8-700_GFP-800_tubulin-700	700	siCtrl_tubulin	2890	3450	330	1,68	Signal		BiotinylationAssay_100mm-LD8-9_240425_TL_F8-700_GFP-800_tubulin-700	700	siCtrl_tubulin	2050	2520	348	1,38	Signal		BiotinylationAssay_100mm-LD10_240508_TL_F8-700_GFP-800_tubulin-700	700	siCtrl_tub	1590	2000	310	1,31	Signal
BiotinylationAssay_100mm-LD5_240319_TL_F8-700_GFP-800_tubulin-700	700	1_tub	1920	2230	261	1,21	Signal		BiotinylationAssay_100mm-LD7_240416_TL_F8-700_GFP-800_tubulin-700	700	1_tubulin	3790	4210	310	1,36	Signal		BiotinylationAssay_100mm-LD8-9_240425_TL_F8-700_GFP-800_tubulin-700	700	1_tubulin	2390	2800	348	1,19	Signal		BiotinylationAssay_100mm-LD10_240508_TL_F8-700_GFP-800_tubulin-700	700	1_tub	1850	2180	261	1,26	Signal
BiotinylationAssay_100mm-LD5_240319_TL_F8-700_GFP-800_tubulin-700	700	2_tub	1540	1850	261	1,19	Signal		BiotinylationAssay_100mm-LD7_240416_TL_F8-700_GFP-800_tubulin-700	700	2_tubulin	2170	2540	270	1,37	Signal		BiotinylationAssay_100mm-LD8-9_240425_TL_F8-700_GFP-800_tubulin-700	700	2_tubulin	2500	2830	288	1,16	Signal		BiotinylationAssay_100mm-LD10_240508_TL_F8-700_GFP-800_tubulin-700	700	2_tub	1900	2220	261	1,21	Signal
BiotinylationAssay_100mm-LD5_240319_TL_F8-700_GFP-800_tubulin-700	700	3_tub	2100	2420	261	1,20	Signal		BiotinylationAssay_100mm-LD7_240416_TL_F8-700_GFP-800_tubulin-700	700	3_tubulin	2940	3380	310	1,41	Signal		BiotinylationAssay_100mm-LD8-9_240425_TL_F8-700_GFP-800_tubulin-700	700	3_tubulin	2490	2770	242	1,17	Signal		BiotinylationAssay_100mm-LD10_240508_TL_F8-700_GFP-800_tubulin-700	700	3_tub	1200	1510	261	1,19	Signal
BiotinylationAssay_100mm-LD5_240319_TL_F8-700_GFP-800_tubulin-700	700	4_tub	2000	2320	261	1,21	Signal		BiotinylationAssay_100mm-LD7_240416_TL_F8-700_GFP-800_tubulin-700	700	4_tubulin	2310	2650	260	1,31	Signal		BiotinylationAssay_100mm-LD8-9_240425_TL_F8-700_GFP-800_tubulin-700	700	4_tubulin	2490	2780	242	1,20	Signal		BiotinylationAssay_100mm-LD10_240508_TL_F8-700_GFP-800_tubulin-700	700	4_tub	1550	1880	261	1,23	Signal
BiotinylationAssay_100mm-LD5_240319_TL_F8-700_GFP-800_tubulin-700	700	5_tub	2050	2380	270	1,21	Signal		BiotinylationAssay_100mm-LD7_240416_TL_F8-700_GFP-800_tubulin-700	700	5_tubulin	3390	3810	310	1,35	Signal		BiotinylationAssay_100mm-LD8-9_240425_TL_F8-700_GFP-800_tubulin-700	700	5_tubulin	2240	2560	260	1,22	Signal		BiotinylationAssay_100mm-LD10_240508_TL_F8-700_GFP-800_tubulin-700	700	5_tub	1540	1880	261	1,30	Signal
BiotinylationAssay_100mm-LD5_240319_TL_F8-700_GFP-800_tubulin-700	700	6_tub	1450	1800	279	1,27	Signal		BiotinylationAssay_100mm-LD7_240416_TL_F8-700_GFP-800_tubulin-700	700	6_tubulin	3060	3530	330	1,40	Signal		BiotinylationAssay_100mm-LD8-9_240425_TL_F8-700_GFP-800_tubulin-700	700	6_tubulin	1820	2230	306	1,34	Signal		BiotinylationAssay_100mm-LD10_240508_TL_F8-700_GFP-800_tubulin-700	700	6_tub	1040	1470	320	1,33	Signal
Biotinylation 100 mm Rep 1	IP								Biotinylation 100 mm Rep 2	IP								Biotinylation 100 mm Rep 3	IP								Biotinylation 100mmlow density 4	IP
goat anti-VEC AF938 (Chemi)									goat anti-VEC AF938 (Chemi)									goat anti-VEC AF938 (Chemi)									goat anti-VEC AF938 (Chemi)
Image Name	Channel	Name	Signal	Total	Area	Bkgnd.	Type		Image Name	Channel	Name	Signal	Total	Area	Bkgnd.	Type		Image Name	Channel	Name	Signal	Total	Area	Bkgnd.	Type		Image Name	Channel	Name	Signal	Total	Area	Bkgnd.	Type
Biotinylation-Assay_100mm-LD5_240319_IP_AF938_femto-ECL_10min	Chemi	1_Biotin	0.142	0,279	594	0,000231	Signal		Biotinylation-Assay_100mm-LD7_240416_IP_AF938_femto-ECL_10min	Chemi	1_Biotin	0.0324	0,0830	429	0,000118	Signal		Biotinylation-Assay_100mm-LD9_240416_IP_AF938_femto-ECL_10min	Chemi	1_Biotin	0.0187	0,0359	352	0,0000487	Signal		Biotinylation-Assay_100mm-LD10_240508_IP_AF938_femto-ECL_10min	Chemi	1_Biotin	0.276	0,430	455	0,000337	Signal
Biotinylation-Assay_100mm-LD5_240319_IP_AF938_femto-ECL_10min	Chemi	2_Biotin	0.195	0,317	594	0,000204	Signal		Biotinylation-Assay_100mm-LD7_240416_IP_AF938_femto-ECL_10min	Chemi	2_Biotin	0.0452	0,0932	428	0,000112	Signal		Biotinylation-Assay_100mm-LD9_240416_IP_AF938_femto-ECL_10min	Chemi	2_Biotin	0.0235	0,0408	363	0,0000477	Signal		Biotinylation-Assay_100mm-LD10_240508_IP_AF938_femto-ECL_10min	Chemi	2_Biotin	0.465	0,650	454	0,000407	Signal
Biotinylation-Assay_100mm-LD5_240319_IP_AF938_femto-ECL_10min	Chemi	3_Biotin	0.14	0,268	594	0,000215	Signal		Biotinylation-Assay_100mm-LD7_240416_IP_AF938_femto-ECL_10min	Chemi	3_Biotin	0.0582	0,115	429	0,000133	Signal		Biotinylation-Assay_100mm-LD9_240416_IP_AF938_femto-ECL_10min	Chemi	3_Biotin	0.0233	0,0370	352	0,0000391	Signal		Biotinylation-Assay_100mm-LD10_240508_IP_AF938_femto-ECL_10min	Chemi	3_Biotin	0.3	0,425	454	0,000275	Signal
Biotinylation-Assay_100mm-LD5_240319_IP_AF938_femto-ECL_10min	Chemi	4_Biotin	0.127	0,235	594	0,000182	Signal		Biotinylation-Assay_100mm-LD7_240416_IP_AF938_femto-ECL_10min	Chemi	4_Biotin	0.0315	0,0856	429	0,000126	Signal		Biotinylation-Assay_100mm-LD9_240416_IP_AF938_femto-ECL_10min	Chemi	4_Biotin	0.0346	0,0600	352	0,0000721	Signal		Biotinylation-Assay_100mm-LD10_240508_IP_AF938_femto-ECL_10min	Chemi	4_Biotin	0.32	0,523	455	0,000448	Signal
Biotinylation-Assay_100mm-LD5_240319_IP_AF938_femto-ECL_10min	Chemi	5_Biotin	0.26	0,418	594	0,000267	Signal		Biotinylation-Assay_100mm-LD7_240416_IP_AF938_femto-ECL_10min	Chemi	5_Biotin	0.0888	0,176	429	0,000204	Signal		Biotinylation-Assay_100mm-LD9_240416_IP_AF938_femto-ECL_10min	Chemi	5_Biotin	0.0263	0,0521	352	0,0000733	Signal		Biotinylation-Assay_100mm-LD10_240508_IP_AF938_femto-ECL_10min	Chemi	5_Biotin	0.808	1,17	455	0,000794	Signal
Biotinylation-Assay_100mm-LD5_240319_IP_AF938_femto-ECL_10min	Chemi	6_Biotin	0.141	0,291	594	0,000253	Signal		Biotinylation-Assay_100mm-LD7_240416_IP_AF938_femto-ECL_10min	Chemi	6_Biotin	0.0772	0,161	429	0,000196	Signal		Biotinylation-Assay_100mm-LD9_240416_IP_AF938_femto-ECL_10min	Chemi	6_Biotin	0.0167	0,0354	352	0,0000531	Signal		Biotinylation-Assay_100mm-LD10_240508_IP_AF938_femto-ECL_10min	Chemi	6_Biotin	0.698	1,10	455	0,000890	Signal
goat anti-VEC AF938 - 100kDa (Chemi)									goat anti-VEC AF938 - 100kDa (Chemi)									goat anti-VEC AF938 - 100kDa (Chemi)									goat anti-VEC AF938 - 100kDa (Chemi)
Image Name	Channel	Name	Signal	Total	Area	Bkgnd.	Type		Image Name	Channel	Name	Signal	Total	Area	Bkgnd.	Type		Image Name	Channel	Name	Signal	Total	Area	Bkgnd.	Type		Image Name	Channel	Name	Signal	Total	Area	Bkgnd.	Type
Biotinylation-Assay_100mm-LD5_240319_IP_AF938_femto-ECL_10min	Chemi	1_100kDa	0.123	0,309	594	0,000313	Signal		Biotinylation-Assay_100mm-LD7_240416_IP_AF938_femto-ECL_10min	Chemi	1_100kDa	0.0435	0,124	528	0,000152	Signal		Biotinylation-Assay_100mm-LD9_240416_IP_AF938_femto-ECL_10min	Chemi	1_N-term	0.0248	0,0512	578	0,0000456	Signal		Biotinylation-Assay_100mm-LD10_240508_IP_AF938_femto-ECL_10min	Chemi	1_100kDa	0.349	0,557	628	0,000331	Signal
Biotinylation-Assay_100mm-LD5_240319_IP_AF938_femto-ECL_10min	Chemi	2_100kDa	0.143	0,313	594	0,000287	Signal		Biotinylation-Assay_100mm-LD7_240416_IP_AF938_femto-ECL_10min	Chemi	2_100kDa	0.0503	0,130	528	0,000150	Signal		Biotinylation-Assay_100mm-LD9_240416_IP_AF938_femto-ECL_10min	Chemi	2_N-term	0.0471	0,0853	578	0,0000660	Signal		Biotinylation-Assay_100mm-LD10_240508_IP_AF938_femto-ECL_10min	Chemi	2_100kDa	0.653	1,20	629	0,000862	Signal
Biotinylation-Assay_100mm-LD5_240319_IP_AF938_femto-ECL_10min	Chemi	3_100kDa	0.0873	0,211	594	0,000208	Signal		Biotinylation-Assay_100mm-LD7_240416_IP_AF938_femto-ECL_10min	Chemi	3_100kDa	0.0544	0,124	528	0,000132	Signal		Biotinylation-Assay_100mm-LD9_240416_IP_AF938_femto-ECL_10min	Chemi	3_N-term	0.0309	0,0543	578	0,0000404	Signal		Biotinylation-Assay_100mm-LD10_240508_IP_AF938_femto-ECL_10min	Chemi	3_100kDa	0.486	0,818	629	0,000527	Signal
Biotinylation-Assay_100mm-LD5_240319_IP_AF938_femto-ECL_10min	Chemi	4_100kDa	0.107	0,237	594	0,000218	Signal		Biotinylation-Assay_100mm-LD7_240416_IP_AF938_femto-ECL_10min	Chemi	4_100kDa	0.0278	0,103	528	0,000143	Signal		Biotinylation-Assay_100mm-LD9_240416_IP_AF938_femto-ECL_10min	Chemi	4_N-term	0.0325	0,0793	578	0,0000810	Signal		Biotinylation-Assay_100mm-LD10_240508_IP_AF938_femto-ECL_10min	Chemi	4_100kDa	0.485	0,827	629	0,000544	Signal
Biotinylation-Assay_100mm-LD5_240319_IP_AF938_femto-ECL_10min	Chemi	5_100kDa	0.272	0,682	594	0,000691	Signal		Biotinylation-Assay_100mm-LD7_240416_IP_AF938_femto-ECL_10min	Chemi	5_100kDa	0.193	0,466	528	0,000516	Signal		Biotinylation-Assay_100mm-LD9_240416_IP_AF938_femto-ECL_10min	Chemi	5_N-term	0.0958	0,177	578	0,000140	Signal		Biotinylation-Assay_100mm-LD10_240508_IP_AF938_femto-ECL_10min	Chemi	5_100kDa	1.47	2,53	629	0,00168	Signal
Biotinylation-Assay_100mm-LD5_240319_IP_AF938_femto-ECL_10min	Chemi	6_100kDa	0.172	0,526	594	0,000596	Signal		Biotinylation-Assay_100mm-LD7_240416_IP_AF938_femto-ECL_10min	Chemi	6_100kDa	0.121	0,347	528	0,000429	Signal		Biotinylation-Assay_100mm-LD9_240416_IP_AF938_femto-ECL_10min	Chemi	6_N-term	0.0885	0,164	578	0,000131	Signal		Biotinylation-Assay_100mm-LD10_240508_IP_AF938_femto-ECL_10min	Chemi	6_100kDa	1.07	2,16	629	0,00175	Signal

## Sheet: NumericalData_VEC-Knockdown
	siCtrl	siVEC
Rep 1	1	0.0471319
		0.03499
		0.0468136
		0.0421616
		0.0445443
		0.0541824
Rep 2	1	0.0535712
		0.0670413
		0.0595627
		0.0592674
		0.0636491
		0.0643503
Rep 3	1	0.0173517
		0.0154118
		0.0171273
		0.0108197
		0.0145746
		0.0132191
Rep 4	1	0.0200148
		0.0139327
		0.0168941
		0.0205378
		0.0192568
		0.0249706
