# Supplementary material for: Ubiquitination of VE-cadherin regulates inflammation-induced vascular permeability in vivo
Source: EMBO Rep. 2024 Aug 7;25(9):17. doi: 10.1038/s44319-024-00221-7 (PMC11387630; doi:10.1038/s44319-024-00221-7)
Supplement: Supplementary file 3 — Source data Fig. 2 [file 44319_2024_221_MOESM3_ESM.zip › EMBOR-2023-58528V1_SourceDataForFigure2/2B/Raw_Data_Endocytosis.xlsx]

## Sheet: Exp109
Internalization assay with acid wash, stimulation with Histamine and detection with 557H1 AB (adenoviral Expression of WT or Y685F or K626,633R VE-cadherin EGFP)
z-stack images are used for quantification
resolution=2048x2048
objective=40x
field selection criteria= region in the marginal area of the cell layer were used only chosen by using the GFP channel, (no other channel was used for selection of captured image)
Macro 4_7
fixed grid=680x680, 9 fixed grid over whole surface per image, count VE-Cad cluster per grid
processing (Alexa568 channel): Process>Find Maxima>prominence>50 ,point selection, count per grid (numbered top-down, left-right)
fixed grid=680x680, 9 fixed grid over whole surface per image, measure reexpressed VE-Cad mean grey value per grid in each stack
processing (EGFP channel): Analyze>measure, mean grey value (numbered top-down, left-right)
	genotype	WT UT	WT UT	WT 60 min His	WT 60 min His	Y685F UT	Y685F UT	Y685F 60 min His	Y685F 60 min His	K626/633R UT	K626/633R UT	K626/633R 60 min His	K626/633R 60 min His
image #	grid #	vesicle count	Total VEC Intensity	vesicle count	Total VEC Intensity	vesicle count	Total VEC Intensity	vesicle count	Total VEC Intensity	vesicle count	Total VEC Intensity	vesicle count	Total VEC Intensity
1	1	8	27.42	1	26.88	7	16.62	4	26.43	4	19.83	43	53.55
1	2	9	36.39	9	33.06	18	17.14	6	37.69			10	35.3
1	3	6	34.01	8	22.46	16	15.25	4	32	97	43.46	52	60.02
1	4	6	32.89	4	35.08	16	16.19	13	26.71	5	29	6	37.58
1	5	1	52.75	9	49.1	6	16.54	7	36.19	5	26.47	6	44.27
1	6	2	32.6	24	29.32	15	22.08	3	37.31	6	38.55	41	51.58
1	7	5	32.48	4	34.49	9	30.72	9	37.43	2	33.45	2	38.69
1	8	9	43.95	2	31.79	10	19.23	7	45.99	6	31.52	4	27.7
1	9	2	36.08	3	39.34	3	24.29	2	31.84	5	25.61	5	28.95
2	1	1	30.46	2	21.24	21	35.92					61	39.5
2	2	5	39.57	14	37.17	15	45.62	9	22.79	58	33.8
2	3	3	33.23	0	25.9	6	40.46	8	35.71	52	27.4	19	24.21
2	4	1	25.73	0	32.33	14	40.37	1	29.61
2	5	8	34.46	1	32.56	8	42.23	5	39.18	16	33.28
2	6		43.23	3	19.19	17	33.91	5	40.26	2	19.63	1	33.77
2	7	2	30.82	1	23.9	2	25.92	2	27.23			2	32.79
2	8	0	27.59	1	26.63			3	39.65			1	42.67
2	9	9	32.03	0	15.3			2	32.72	4	31.34	2	37.06
3	1	9	28.42	16	36.08			6	55.46	102	28.67	1	27.24
3	2	3	24.02	3	31.63			39	67.82	11	20.84	1	30.04
3	3	9	28.54	3	39.97	12	31.78	13	49.96	39	25.16	2	27.24
3	4	1	32.24	45	23.91	8	36.94	3	49.47	3	30.12	2	35.05
3	5	8	39.1	6	24.96	7	28.13	7	68.01	36	35.05	0	32.77
3	6	3	39.04	7	34.96	3	22.7	8	78.12	11	29.12	0	33.45
3	7	2	32.53	23	31.44	2	24.34	6	47.99	5	33.83	0	32.54
3	8	1	31.03	1	23.24	0	26.65	0	47.29	1	23.64	11	36.78
3	9	0	21.98	0	25.07	1	31.28	6	39.13	0	20.07	0	22.25
4	1	3	28.81	5	24.87	5	42.4	2	29.86	31	58.9	3	21.84
4	2	2	28.92	4	34.02	0	30.31	13	54.85	10	42.17	2	31.04
4	3		49.36	0	26.51			3	48.84	1	29.89	0	28.97
4	4	1	30.5	4	27.6	19	46.95	2	37.74	25	36.33	5	34.21
4	5	1	24.25	5	29.26	11	41.05	4	62.75	34	49.38	2	34.05
4	6	13	30.02	3	40.65	12	49.11	3	41.47	9	46.32	6	38.34
4	7	6	24.47	1	29.95	5	41.73	6	47.27	0	43.78	2	23.84
4	8	1	23.23	0	28.15	7	49.73	0	39.14	22	54.19	2	22.96
4	9	2	29.71	3	23.24	1	32.86	1	32.77	50	37.17	2	28.62
5	1	4	27.66	13	26.82	1	20.25	5	50.23	2	31.28	5	26.62
5	2	4	36.13	27	27.07	1	19.91	6	38.03	5	30.06	14	42.12
5	3	1	30.95	12	26.14	7	27.51	5	51.58	62	37.86	8	53.36
5	4	3	34.14	2	47.14	0	18.79	9	45.41	3	26.53	36	34.25
5	5	0	27.92	1	37.03	4	21.71	0	41.67	1	31.42	2	34.79
5	6	1	20.16	67	50.65	5	27.46	2	39.13	2	36.36	14	44.26
5	7	2	35.05	7	77.47	0	23.94	1	38.23	0	30.75	3	32.05
5	8	4	39.02	5	53.98	1	19.42	2	31.38	0	33.44	8	40.2
5	9	1	25.07	23	47.85	1	28.36	1	30.83			3	28.64
6	1	6	32.14	9	21.74	5	24.38	22	81.55	0	30.52	40	29.51
6	2	3	31.37	14	23.68	9	34	6	54.64	8	47.08	20	23.83
6	3	1	40.66	28	41.31	1	28.09	2	34.48	3	36.6	33	28.43
6	4	3	31.28		36.79	0	16.74	0	53.32	2	35.35	66	34.73
6	5	2	30.79	9	44.12	0	21.53	4	40.93	29	38.58	25	24.2
6	6	3	37.08	18	45.82	7	28.17	5	29.1	6	37.39	30	41.49
6	7	0	25.18	35	36.62	7	19	1	28.16	1	29.6	22	24.84
6	8	0	24.42	5	33.11			0	21.32	3	39.3	3	34.82
6	9	5	32.35	6	30.06	8	25.57	0	18.94	24	37.88	16	34.34
7	1	4	44.51	15	21.44	9	17.97	3	42.71	12	31.67	53	36.63
7	2	5	49.41	19	25.66	6	26.91	3	40.64	11	30.91	2	29.71
7	3	0	34.59	11	23.97	8	33.01	1	37.07	1	31.5	59	39.34
7	4	9	42.03	4	26.32	5	19.01	14	64.9	38	35.87	113	57.93
7	5	1	34.96	21	28.51	3	26.83	13	53.96	13	35.92	0	30.96
7	6	8	40.73	26	25.03	7	36.98			2	37.7	105	45.19
7	7	4	42.05	2	36.12	2	32.45	10	55.82	3	26.71	57	41.37
7	8	2	35.72	12	24.92	2	43.54	4	39.77	3	35.93	7	36.79
7	9	5	34.94	20	25.29	12	29.55	1	48.37	17	38.42	1	31.33
8	1	2	42.7	0	34.53	14	25.86			7	30.16	3	56.05
8	2	3	55.04	9	33.54	3	31.02	15	32.04	54	35.82	7	37.44
8	3	6	35.01	19	24.92	4	33.58	24	46.87	43	39.91	5	25.15
8	4	2	38.88	4	32.22	10	23.79	11	31.15	0	39.67	15	66.57
8	5	3	41.63	3	30.33	8	47.08	7	47.97	4	37.42	74	47.53
8	6	4	38.17	16	31.68	3	38.89	5	61.02	48	42.63	1	30.15
8	7	48	63.71	2	20.09	6	41.76			0	31.68	0	41.46
8	8	3	39.5	4	32.03	1	43.05			2	35	0	33.87
8	9	3	36.2	3	31.12	3	43.46	5	64.22	8	42.48	3	35.76
9	1	3	35.48	43	32.44	9	21.61	52	54.02	54	32.84	9	35.79
9	2	17	47.94	17	32.01	3	38.35	11	54.1	15	35.97	10	23.33
9	3	3	37.75	8	24.12	6	37.07	0	51.98	17	32.34	1	26.54
9	4	4	38.3	91	60.06	2	26.52	5	40.95	7	24.85	4	36.37
9	5	6	31.82	9	35.58	1	31.76	4	34.69	1	31.02	13	35.58
9	6		75.57	70	37.27	1	31.59	2	35.49	2	34.66	0	23.96
9	7	1	46.23	60	50.83	0	30.85	5	47.08	6	39.39	0	35.77
9	8	2	33.7	7	24.86	11	38.3	5	32.5	22	28.86	0	46.95
9	9	4	23.34	7	23.44	4	30.12	3	35.89	2	30.2	15	51.79
10	1	18	25.22	9	43.08	6	47.21	20	51.51			81	44.14
10	2	1	20.56		75.16	11	47.87	14	57.64			3	27.06
10	3	3	26.93	35	46.13	0	35.02	12	58.51	4	25.91	17	30.03
10	4	1	35.39	3	45.89	21	49.25	1	36.14	5	28.97
10	5	2	37.71	55	50.55			7	54.15	8	36.28	38	49.3
10	6	2	24.99	31	47.7	1	31.26	14	68.84	58	44.36	3	22.84
10	7	2	32.6	1	35.98	4	28.97	26	50.43	0	32.37	1	32.72
10	8	19	56.73	3	39.9	7	35.4	6	65.08	1	26.67	0	35.87
10	9	35	35.75	15	44.78	2	30.28	2	48.47	13	29.94	0	27.69
11	1	20	31.69	4	43.74			2	25.11	112	24.77	2	14.43
11	2	39	40.26	7	51.33			9	41.85	110	35.97	0	14.35
11	3	6	23.76	26	47.29					5	24.58	1	19.15
11	4	8	26.39	1	34.94	7	36.42			5	21.97	14	28.19
11	5	5	27.82	2	36.43	12	36.54			6	39.9	6	20.18
11	6	2	25.15	14	30.25	8	37.05			9	32.92	2	26.22
11	7	6	28.11	2	32.04	2	32.51	25	39.25	8	25.52	3	38.05
11	8	4	32.03	14	27.13	11	44.11	7	38.83	4	28.75	43	44.13
11	9		52.02	3	19.04	8	39.24	4	34.67	1	35.56	1	31.7
12	1	5	35.75	3	25.52	9	21.89	7	29.87	2	17.55	3	14.86
12	2	14	38.88	1	22.89			3	40.52	4	20.01	9	26.04
12	3		48.13	0	28.56					4	26.71	7	18.08
12	4	7	43.24	0	23.27	0	22.56	2	32.58	5	19.67	3	27.49
12	5	36	41.24	32	42.56	2	21.34	6	30.11	8	29.9	4	35.58
12	6	1	25.65	64	43.1	0	16.48			104	36.79
12	7	1	29.54	0	22.14	3	22.6	24	62.65	1	22.7	2	34.02
12	8	4	46.45	16	39.34	4	30.57	9	37.38	28	32.37	0	31.53
12	9	32	53.04	45	39.31	1	29.44	8	47.08	0	20.01	5	24.59
13	1	79	50.29	2	40.82	2	18.11	24	63.12	9	29.51	1	29.34
13	2		37.08	1	38.73	20	30.19			5	25.62	5	27.79
13	3	40	43.14	5	34.71	9	24.03	3	27.41	4	29.73	72	30.67
13	4	33	58.56	47	68.26	2	35.16	12	54.7	4	26.9	1	28.73
13	5	34	61.25	0	28.46	6	24.29	3	27.92	10	25.2	1	17.68
13	6	5	41.83	2	30.71	6	26.41	3	41.43			36	42.81
13	7	7	39.43	24	33.16	63	32.02	5	48.39			0	26.41
13	8	15	58.47	4	21.75	8	28.95	4	23.62	20	23.72	1	20.59
13	9	0	21.04	1	20.35	3	25.15			6	16.24	1	35.17
14	1	0	16.97	86	35.29	8	22.9			2	36.76	11	28.76
14	2	0	17.99		51.52	9	35.63	11	22.88	15	35.58	78	51.47
14	3	4	29.02	4	22.59	7	28.68	19	26.27	5	38.44	41	25.17
14	4	1	26.23	12	21.74	3	31.19	10	38.3	11	34.41	0	44.4
14	5	2	31.42	1	25.95	42	51.41	9	38.24	18	31.74	8	47.32
14	6	0	15.25	3	28.82	7	49.39	20	28.26	1	29.46	2	33.74
14	7	1	21.77	0	33.72	9	23.67	30	45.48	4	27.46	1	43.19
14	8	2	30.17	33	49.56	11	40.52	6	35.8	9	26.64	1	40.27
14	9	0	11.62	5	23.11	12	37.62	6	40.22	1	21.01	0	31.22
15	1	0	10.08	0	24.8	16	27.75	17	46.68	3	34.04
15	2	3	19.07	0	41.62	4	29.84	3	29.61	2	40.1	9	38.83
15	3	2	15.38	11	32.95	3	23.65	6	31.35	1	34.73	1	45.36
15	4	2	18.48	22	37.63	5	32.16	0	27.41	4	34.28	20	49.39
15	5	0	19.76	0	44.6	9	42.88	0	23.26	5	39.72	4	41.44
15	6	0	21.82	20	40.49	19	33.66	2	26.45	20	51.95	0	36.63
15	7	1	18.47	13	40.84	9	31.44	0	24.16	18	34.8	4	50.01
15	8	0	23.14	2	37.69	24	31.09	5	36.95	4	34.84	7	34.98
15	9	2	15.79	2	28.29	7	20.11	4	46.72	2	34.19	66	59.76
16	1	1	25.04	1	38.5	10	49.54	5	64	17	48.99	6	55.1
16	2	0	34.72	4	23.9	0	33.31	4	47.29	4	30.23	2	25.14
16	3	7	27.74	5	24.57	2	19.33	2	42.39	2	36.13	4	30.61
16	4	1	22.25	18	31.55	3	44.38	1	50.06	1	54.64	1	41.27
16	5	7	34.18	9	30.4	4	24.67	3	49.54	7	56.94	3	30.65
16	6	3	32.36		51.4	12	31.4	2	40.35	18	52.25	8	24.33
16	7	4	37.56	11	49.26	8	34.28	1	48.52	1	28.34	8	30.12
16	8	6	41.4	10	34.84	14	39.87	1	41.14	1	40.62	8	25.14
16	9			27	27.48	0	31.22	23	47.76	1	39.4	18	44.82
17	1			2	30.53	29	43.68	9	47.84	8	21.59	6	40.59
17	2			21	25.4					1	39.04	3	35.07
17	3			22	26.61			6	51.99	24	49.72	0	31.61
17	4			7	29.18	18	45.03	1	29.88	4	29.48	6	58.01
17	5			35	37.45	5	33.44	17	53.2	22	32.41	1	49.53
17	6			23	31.91	5	45.31	8	59.41	2	27.79	41	77.96
17	7			8	44.62	22	30.97	9	56.99	1	24.74	0	46.74
17	8			98	43.2	20	43.19	5	58.99	3	29.2	2	43.3
17	9			8	43.15	7	34.28	4	49.16	0	27.35	1	47.04
18	1			31	45.05	1	30.18					2	35.58
18	2			10	23.62	6	63.39					2	39.28
18	3			6	29.12	7	38.87	20	40.3			15	55.74
18	4			38	48.99			18	42.58			1	24.73
18	5			8	28.72	19	51.68	2	48.77			10	54.17
18	6			8	37.53	5	47.76	31	77.74			0	38.8
18	7			44	45.13			14	39.03			3	47.52
18	8			4	25.14			1	26.87			2	58.37
18	9			4	33.03	7	45.07	1	44.06			0	31.73
19	1			0	32.7	15	43.33	7	68.76			3	29.91
19	2				55.46	15	44.42					7	25.67
19	3				32.56	2	37.45	41	62.72			3	31.65
19	4			6	28.76	2	40.57	5	60.99			9	39.15
19	5			54	26.86	2	42.84	4	73.37			21	33.42
19	6			33	31.55	18	46.71	13	68.65
19	7			4	47.39	1	38.13	13	41.77			2	28.23
19	8			22	19.8	4	33.78	5	36.71			2	31.81
19	9			17	45.96	32	45.45	5	56.09			15	43.02
20	1			4	39.76	6	43.25	0	55.79			13	25.25
20	2			15	38.38	6	66.23	3	46.57			16	41.85
20	3			31	42.65	2	48.76	9	45.3			2	38.55
20	4			1	45.25			3	55.69			0	21.96
20	5			31	54.28	15	50.07	5	42.3			6	29.09
20	6			22	67.28	0	51.78	2	39.3			2	45.37
20	7			1	39.44	6	53.51	2	57.9			2	36.81
20	8			4	27.26	0	41.33	17	51.9			33	43.55
20	9			1	43.13	9	49.13	25	67.42			13	39.25

## Sheet: Exp112
Internalization assay with acid wash, stimulation with Histamine and detection with 557H1 AB (WT or Y685F or K626,633R VE-cadherin)
z-stack images are used for quantification
resolution=2048x2048
objective=40x
field selection criteria= rgion in the marginal area of the cell layer were used only chossen by using the GFP channel, (no other channel was used for selection of captured image)
Macro 4_7
fixed grid=680x680, 9 fixed grid over whole surface per image, count VE-Cad cluster per grid
processing (Alexa568 channel): Process>Find Maxima>prominence>50 ,point selection, count per grid (numbered top-down, left-right)
fixed grid=680x680, 9 fixed grid over whole surface per image, measure reexpressed VE-Cad mean grey value per grid in each stack
processing (EGFP channel): Analyze>measure, mean grey value (numbered top-down, left-right)
	genotype	WT UT	WT UT	WT 60 min His	WT 60 min His	Y685F UT	Y685F UT	Y685F 60 min His	Y685F 60 min His	K626/633R UT	K626/633R UT	K626/633R 60 min His	K626/633R 60 min His
image #	grid #	vesicle count	Total VEC Intensity	vesicle count	Total VEC Intensity	vesicle count	Total VEC Intensity	vesicle count	Total VEC Intensity	vesicle count	Total VEC Intensity	vesicle count	Total VEC Intensity
1	1	2	17.07	17	26.7	5	12.93	9	15.84	33	20.88	62	32.13
1	2	1	23.53	10	33.03	8	26.51	5	10.49	19	27.69
1	3	12	18.38			21	25.83	6	16.51	7	25.73
1	4	5	21.23	5	17.96			11	11.26	8	20.75	0	38.9
1	5	0	29.74	13	19.02	4	32.22	27	21.03	3	28.63	29	30.47
1	6	4	38.9	11	22.68	6	22.52	2	27.52
1	7	3	18.19	4	24.81	1	23.56	7	28.22			24	32.56
1	8	2	24.21	33	27.2	13	30.58	12	27.31	7	32.69	21	29.79
1	9	0	33.6	4	19.68	4	23.72	1	24.35			87	33.75
2	1	3	24.88	4	13.98	11	18.5	4	11.79			7	28.46
2	2	7	28.95	29	20.38	15	23.89	2	8.47	80	23.6	80	41.13
2	3	7	29.42	28	17.55	4	19.39	0	6.38			42	44.29
2	4	8	22.82	4	25.95			1	13.13	0	23.67	21	48.79
2	5	7	36.54	20	31.31	0	29.24					0	29.45
2	6	4	40.27	4	17.03	2	29.43					7	28.75
2	7	2	25.52	0	17.23	8	29.26	7	19.5	103	27.52	56	40.27
2	8	1	17.87			1	23.69	0	14.76			2	38.7
2	9	0	19.51	13	12.32	0	23.37
3	1	7	23.82	18	22.43	10	19.64	0	13.81	13	29.1
3	2	0	28.84	15	21.42	14	22.01	1	17.98			7	26.82
3	3	1	25	11	15.74			4	23.8			5	33.73
3	4	1	19.99	10	17.54	14	23.2	0	18.19	43	44.1	20	42.86
3	5	15	23.24	46	34.34			2	23.49
3	6	5	26.43	26	18.66	10	26.32	2	26.43			4	37.81
3	7	5	28.65	5	14.82	10	17.31	10	24.01			21	43.91
3	8	1	29.96	17	33.18	9	19.8					22	41.64
3	9	1	28.8	14	17	25	21.63	13	33.4	12	21.93	15	32.56
4	1	14	27.69	5	29.4	14	28.6	1	12.28	0	18.84	4	38.08
4	2	0	27.67	20	29.86			7	18.14	1	19.78	42	45.02
4	3	13	37.46	36	40.78	3	26.64	1	12.78	10	27.92	33	55.9
4	4	1	27.13	12	31.84	0	21.67	0	19.69	0	11.57	30	28.4
4	5	14	46.61			9	26.9	2	18.35	14	27.83	5	32.88
4	6					3	26.15	4	15.17	1	22.88	37	63.37
4	7	10	29.4	4	50.74			12	22.14	17	22.44	19	40.86
4	8	48	42.79	2	33.39			3	18.97	23	18.92
4	9			1	33.7	4	30.5	23	37.97
5	1			16	28.91	0	20.35	3	23.99			7	35.36
5	2	6	26.73			7	27.25	1	19.46			5	29.7
5	3	2	31.07			22	28.58	6	26.77	3	25.41	80	35.04
5	4	14	22.36	21	29.37	2	20	6	20.79	20	23.98	73	45.98
5	5	8	28.86			10	21.34	3	20.95	5	24.66	21	44.81
5	6	0	24.32			14	29.77	1	21.64	1	20.32	9	34.33
5	7	1	22.94	23	24.99	0	12.48	1	18.72	27	25.1
5	8	1	25.38	15	29.11	0	12.54	6	19.08	12	31.05	6	41.01
5	9	7	18.51	13	26.77	5	27.76	2	24.33	67	31.18	15	35.44
6	1	0	23.01	5	31.86	7	24.72	5	22.88			1	37.25
6	2	1	27.62	9	16.75	3	20.59	0	23.81	85	37.93	6	26.55
6	3	10	37.83	8	16.08	4	18.79	3	33.06	84	21.17	4	22.75
6	4	4	25.4	39	35.86	10	21.82	11	36.15	45	31.81	6	28.08
6	5	0	24.84	33	32.95	4	25.34	5	29.62	75	32.65	20	32.09
6	6	2	23.19	24	28.92	3	12.96	1	39.73	76	32.55
6	7	18	25.15	18	32.03	1	22.33	8	38.97	4	29.91	81	32.96
6	8	0	24.2	36	32.59	2	18.75	3	23.48	11	25.03	41	29.5
6	9	0	25.83	15	31.33	0	15.63	22	19.41			33	39.13
7	1	6	24.87	11	26.44	0	13.15	7	20.76	89	31.16	5	25.81
7	2	1	19.11	4	31.62	2	14.95			27	29.17	14	29.76
7	3	6	28.67	5	33.65	8	21.46					5	42.18
7	4	14	23.55	11	32.13	0	9.76	8	25.67	27	34.15	2	28.83
7	5	3	20.92	22	44.8	1	14.72	10	38.74	21	23.13	59	32.51
7	6	2	23.2	19	28.01			24	26.58	27	27.78
7	7	5	19.21	6	12.44			3	29.83	19	28.24	62	34.21
7	8	1	24.04	26	25.55			4	28.54	92	24.46	20	36.63
7	9	3	22.2	28	29.09			0	27.42	8	22.87	2	20.86
8	1	2	25.16	12	22.54	6	22.76	1	22.77			1	26.08
8	2	15	34.2	4	17.74	14	24.28	1	25.84			4	31.8
8	3	14	26.6	9	21.29	3	26.4	1	27.35	68	11.74	8	31.94
8	4	7	26.33	29	19.74	1	17.71	1	28.01
8	5	0	20.23	40	26.09	4	31.4	1	20.43	7	21.9
8	6	5	18.6	22	17.55	5	27.62					1	30.84
8	7	1	28.46	9	17.59	3	22.19			76	29.65	5	43.96
8	8	4	24.33	24	23.28	2	23.99	0	22.28	6	25.69	22	40.57
8	9	4	13.78			1	22.85	4	27.92	1	22.34	4	26.76
9	1			22	29.23			12	28.43	15	38.32	38	31.25
9	2	93	25.49	11	25.15	4	25.23	4	30.94	8	36.39	6	24.48
9	3	26	21.72	16	22.78			5	33.45	4	33.79	3	24.99
9	4			1	36.22	0	14.66	5	30.68	7	28.16
9	5	11	29	6	39.57	0	19.35	3	37.73	17	30.82
9	6	2	20.75	8	32.94	0	25.5	1	33.82	9	39.08	41	30.07
9	7	16	19.01	2	25.49	0	17.13	3	41.49	0	30.92
9	8	1	24.7	1	26.4	1	20.74	5	24.58	7	31.04	96	57.89
9	9	4	26.42	16	39.04	0	16.13	6	20.92	7	27.82	60	35.32
10	1	12	28.32	15	25.7	7	29.76	4	27.32	4	21.73	20	44.67
10	2	15	23.71	12	22	11	29.72
10	3	34	29.41	6	31.68	5	23.46	3	28.25
10	4	7	33	14	33.07			2	21.27
10	5	17	26.25	10	26.93			8	34.67
10	6	29	24.84	3	36.89	4	23.72	1	27.42	3	25.72	21	22.14
10	7	0	25.34	8	27.98	0	22.98	8	28.47	22	25.74	82	37.28
10	8	0	21.51	5	26.55	0	28.39			16	21.53	3	24.96
10	9	14	24.83	8	36.4					1	25.74	6	26.05
11	1	0	22.11			11	36	7	23.27	58	27.64	45	37.1
11	2	0	21	10	40.49			13	39.3
11	3	36	18.45	51	27.11							38	38.35
11	4	0	17.42			6	25.6	4	27.22			3	38.58
11	5	1	20.79	13	36.63	21	27.93	14	27.56			75	36.43
11	6	2	14.66	18	23.32	21	25.01	5	26.56			27	33.11
11	7	0	16.02	71	35.37	0	37.05					3	37.68
11	8	2	14.78			6	27.52	1	23.27	68	23.27
11	9	3	18.95	24	43.8	9	23.18	5	39.06			44	35.96
12	1	5	38.64	10	25.63	0	24.12					18	39.78
12	2	2	30.28	26	34.88	5	20.08	36	33.45
12	3	2	32.71	11	36.1	19	22.3					52	34.87
12	4	4	25.96	10	28.29	1	23.16					3	37.09
12	5	0	17.92	23	25.87	0	21.96					11	33.21
12	6	2	28.68	17	30.59	2	22.96	9	29.3
12	7	17	28.28	14	33.55	3	35.42	18	29.55			7	34.7
12	8	0	16.96	30	27.67	0	19.49	11	38.1			6	24.36
12	9	0	15.74	15	21.22	1	25.34					9	20.3
13	1	0	26.33	11	32.1							53	42.63
13	2	2	30.79	3	20.91							33	44.37
13	3			13	27.17			37	30.41
13	4	4	23.61	14	22.57	6	28.65	12	32.29			10	32.72
13	5	4	19.15	17	20.54	2	29.51
13	6	4	23.24	8	24.37	7	35.3
13	7	3	21.99	18	23.24	14	29.86	1	26.43			79	51.13
13	8	0	18.96	3	11.72			22	23.42
13	9	0	17.36	1	10.5	3	30.64					73	45.05
14	1	10	30.21			15	20.13					5	28.38
14	2	14	24.82					5	29.94			23	59.12
14	3	8	20.13			10	22.47	4	22.9			1	27.72
14	4	1	39.88	37	18.8	2	34.66	1	28.11			31	39.78
14	5	3	34.76	48	27.19	9	21.73	0	24.35			30	49.06
14	6	1	26.76	17	28.52	6	19.27	2	28.06			0	24.86
14	7	1	28.97	11	27.54	1	39.01	5	33.22			21	35.89
14	8	0	25.76	9	23.74			20	33.08			36	57.8
14	9	1	30.77	3	26.1							17	37.93
15	1			3	29.58	2	20.75
15	2	10	33.47	10	28.62
15	3	12	35.35	5	15.86			19	26.48			63	34.35
15	4			7	34.44	3	31.34
15	5	2	30.72	31	52.23	4	30.66	3	22.94
15	6	19	35.32	16	27.74	5	19.92	3	24.44
15	7	0	34.05	18	24.64	4	30.49	10	35.51			50	29.34
15	8	1	32.23	2	30.11	3	23.31	0	27.78			40	35.93
15	9	0	25.13	4	24.24	5	24	10	23.57
16	1	31	27.21	3	21.42	11	25.47	24	26.55			1	23.22
16	2	18	31.27			25	34.36	2	29.85
16	3	0	24.75			8	34.33	1	18.22			26	33.91
16	4	21	24.45	2	28.21	14	30.6	0	19.96
16	5	12	33.95	11	34.23	11	39.83	0	22.28
16	6	1	32.06	26	39.53	5	29.55	0	31.59			16	32.95
16	7	10	18.76	4	32.39	11	41.68	8	33.01			39	38.03
16	8	6	31.39	0	20.44	3	36.51					2	26.66
16	9	4	34.77	26	49.72	12	22.91					0	24.44
17	1	20	25.72	16	34.05							23	32.83
17	2	27	24.76	20	23.06	2	25.13					1	20.69
17	3	17	19.25	4	20.76	2	28.11
17	4	3	18.32	1	19.58	0	16.84					6	40.47
17	5			10	20.58	0	25.44					4	30.94
17	6	4	27.89	7	20.57	2	19.65					5	36.01
17	7	10	33.84	3	24.61	0	13.21					16	34.64
17	8	5	32.8	1	18.17	1	14.39					63	41.48
17	9	0	31.44	7	23.21	5	12.11					3	34.56
18	1			29	34.35	4	24.11
18	2			47	34.74
18	3					14	35.17					24	30.44
18	4					2	20.81					5	44.45
18	5					7	32.93					25	43.69
18	6			22	36.04	9	30.72					43	26.41
18	7			6	29.84	2	28.61
18	8			41	38.57	6	38.15
18	9			1	37.76	4	16.68					21	36.16
19	1			15	30.56	1	27.07
19	2			28	37.25	6	30.82
19	3			9	40.72	5	28.93
19	4			1	27.43	3	32.54
19	5			15	34.59	11	39.64
19	6			14	30.15	5	28.53
19	7			1	33.1	6	23.57
19	8			9	39.41	12	42.65
19	9			35	37.13	5	23.28
20	1			15	35.39	10	28.94
20	2			4	29.63	6	26.17
20	3			7	32.98	8	28.85
20	4			15	27.2	1	23.64
20	5			71	59.76	4	24.71
20	6			2	38.68	1	22.45
20	7			7	25.62	6	32.07
20	8			14	48.26	0	23.88
20	9			0	22.37	0	23.03

## Sheet: Exp117
Internalization assay with acid wash, stimulation with Histamine and detection with 557H1 AB (WT or Y685F or K626,633R VE-cadherin)
z-stack images are used for quantification
resolution=2048x2048
objective=40x
field selection criteria= rgion in the marginal area of the cell layer were used only chossen by using the GFP channel, (no other channel was used for selection of captured image)
Macro 4_7
fixed grid=680x680, 9 fixed grid over whole surface per image, count VE-Cad cluster per grid
processing (Alexa568 channel): Process>Find Maxima>prominence>50 ,point selection, count per grid (numbered top-down, left-right)
fixed grid=680x680, 9 fixed grid over whole surface per image, measure reexpressed VE-Cad mean grey value per grid in each stack
processing (EGFP channel): Analyze>measure, mean grey value (numbered top-down, left-right)
	genotype	WT UT	WT UT	WT 60 min His	WT 60 min His	Y685F UT	Y685F UT	Y685F 60 min His	Y685F 60 min His	K626/633R UT	K626/633R UT	K626/633R 60 min His	K626/633R 60 min His
image #	grid #	vesicle count	Total VEC Intensity	vesicle count	Total VEC Intensity	vesicle count	Total VEC Intensity	vesicle count	Total VEC Intensity	vesicle count	Total VEC Intensity	vesicle count	Total VEC Intensity
1	1	6	40.94	6	84.61	10	71.32	11	51.16	1	64.83	36	85.14
1	2	10	53.15	8	99.23	6	89.32	3	51.27	2	93.56	15	66.65
1	3	0	55.88	10	74.3	1	36.31	8	37.54	0	85.8	0	52.45
1	4	0	49.74			0	82.69	7	66.22	0	71.02
1	5	1	43.79	4	58.03	1	47.34	5	60.81	1	78.86	3	48.66
1	6	1	69.03	29	74.55	2	33.58	9	70.24	2	98.35	2	59.65
1	7	2	56.18	4	65.62	0	84.02			0	77.03	4	55.6
1	8	1	51.15			0	52.31	0	63.54	1	77.58	2	39.24
1	9	3	52.29	2	57.37	1	32.03	5	63.66	6	86.9	1	110.12
2	1	1	60.33	5	61.59	0	42.18	1	27.77	3	49.94	0	38.75
2	2	1	54.91	9	50.85	6	82.63	2	26.09	4	58.78	29	66.69
2	3	2	70.36	14	76.35	10	77.65	2	33.82			15	74.48
2	4					3	62.42	0	41.14			2	51.32
2	5	2	56.06	9	60.38	11	82.04	10	65.69	18	72.2	12	50.16
2	6			9	87.37			3	42.39	3	59.29	2	57.14
2	7					1	51.46	0	60.37	8	70.81	3	39.85
2	8	0	57.84	5	72.31	0	53.99	2	64.34	2	61.43	1	51.49
2	9			7	64.82	8	77.41	0	58.56	1	55.03	10	99.08
3	1	4	32.08	8	82.65	6	64.11	0	54.02
3	2	0	38.93			4	64.45	1	51.63	22	121.8	2	85.27
3	3	11	37.83					1	51.11	0	60.18	4	80.4
3	4	6	31.61	0	33.98	0	56.28	0	42.28
3	5	8	47.15	6	66.59	2	51.11	1	36.58			2	68.05
3	6	0	47.06	2	70.77	7	47.15	2	52.78	19	66.71	4	71
3	7	2	66.07	14	58.24	0	60.35	1	64.65	0	62.07	9	57.63
3	8	1	69.75	5	56.72	3	63.04	2	66.09	9	85.59	3	52.35
3	9	1	69.04	3	108.54	8	58.22	4	62.28	36	108.6	34	112.14
4	1	5	39.35	7	105.17	2	87.22	1	61.78	0	43.05	5	78.17
4	2			3	58.09	9	103.88	6	64.55	0	71.95	13	131.74
4	3	13	48.01	4	59.43	6	92.3	1	51.01	0	71.16	1	73.1
4	4	7	46.66	7	87.47	10	95.82	1	58.57	8	72.74
4	5			4	59.64			0	63.56	0	48.28
4	6	3	35.54	5	48.37			1	64.42	1	61.85	13	77.13
4	7	1	36.62	13	68.96					14	79.9
4	8	19	52.59	6	62.22	2	91.31	2	83.41	2	69.22	72	66.68
4	9	4	37.92	5	76.63	2	49.92	2	58.46			16	72.31
5	1	1	56.78	4	40.54	4	90.15	1	59.73			36	98.28
5	2	1	42.56	3	54.41	0	81.98			2	60.3
5	3	2	57.75			12	78.67	9	63.29	0	56.37
5	4			3	42.01			6	66	8	87.22	86	94.37
5	5	4	66.02	16	59.76	9	90.46			7	74.35
5	6	0	46.22	8	84.03	3	73.18			6	57.71
5	7	2	55.88	6	40.27	11	97.81	6	67.79	64	122.35
5	8	4	58.98	3	63.26	4	59.24	4	89.83	8	75.59	36	74.11
5	9	3	40.27			2	57.17	2	47.31			4	78.61
6	1	6	23.6	6	48.51	4	77.6			2	37.85
6	2	10	60.9	2	48.64	7	68.47			3	41.69
6	3			5	50.6	4	70.41	0	62.4	0	39.95	13	82.23
6	4	0	49.17	4	60.27			12	85.85	0	33.88
6	5	1	65.34	3	63.77	5	43.73	7	66.09	14	50.06
6	6			5	50.67	4	67.31	1	73.8	3	41.9	24	90.36
6	7			5	72.55	1	43.51			2	51.37	11	82.81
6	8			8	71.25	5	53.17	5	82.05	2	44.33	33	84.82
6	9			3	49.52	5	81.85	3	51.96	1	40.65	22	87.38
7	1			2	51.35	0	51.68			0	27.16	0	53.67
7	2			14	58.45	3	59.56			4	46.9	0	70.86
7	3			3	53.91	1	83.88			1	45.23	10	127.75
7	4	5	56.4	13	67.23	1	53.79			1	50.52	0	67.63
7	5			17	66.57	0	51.91			33	68.27	4	84.58
7	6	0	60.77	13	48.07	11	90.82			5	79.91	1	97.67
7	7	4	54.64	1	47.17	5	63.42	1	67.32	11	88.36	17	106.77
7	8			7	61.53	0	45.48	6	78.1	63	74.19	5	58.5
7	9			2	42.86	6	66.91			11	80.54	0	64.38
8	1			18	78.82	0	58.24			6	53.91	0	48.45
8	2			3	77.16	5	55.67	5	54.36	3	62.05	1	50.91
8	3			28	112.25	1	84.59	9	30.09	1	24.72	2	46.78
8	4			1	51.97	17	61.53	3	86.26	0	43.72	0	60.59
8	5			4	55.98			2	43.83	3	54.8	26	83.54
8	6	0	50.59	7	98.81			6	62.36	12	64.3	6	82.19
8	7	18	47.2	2	55.07	0	53.23	2	72.19	0	40.5	61	120.66
8	8	20	48.82			1	68.34	2	59.8	1	47.48	17	89.82
8	9	4	56.49	2	40.74	1	56.81	3	50.86	0	71.05	0	94.47
9	1	2	34.51	1	73.61	3	55.03	1	67.79	12	93.05	1	78.87
9	2	5	40.09	11	55.77			0	69.89	2	46.95	2	91.88
9	3	0	49.52	4	87.75	4	75.7	2	80.49	12	71.41	1	85.39
9	4	2	36.83	0	70.79	3	38.4	0	64.67	0	51.9	1	92.73
9	5	1	29.44	7	54.56	26	110.1	1	72.37	1	53.21
9	6	1	40.28	12	79.46	1	71.13	1	91.33	3	83.77
9	7	2	31.06	6	46.91	3	33.03	2	83.08	0	62.86
9	8	1	38.41	5	65.43			0	72.28	19	91.85
9	9	1	41.01	18	67.27	17	77.19	1	72.92	0	75.49
10	1	3	50.08							2	86.17	1	56.67
10	2					6	66.93			8	87.75	0	62.8
10	3			22	89.11	5	44.69					0	56.2
10	4	5	57.85			1	59.85	0	61.48	0	80.06	0	60.92
10	5	2	55.63	25	73.05	2	40.48	0	70.7	1	74.41	4	87.64
10	6	0	39.59	22	78.87	3	68.68	4	78.24	7	108.06	4	59.99
10	7			30	74.74	0	37.44	12	99.44	6	84.16	27	119.87
10	8	3	46.7	5	52.84	4	66.86	7	85.45			2	82.81
10	9	0	49.73	8	67.93	5	74.34			15	79.2	16	106.11
11	1	5	48.69	2	67.6	1	57.63	15	82.15	29	92.36	2	66.5
11	2	1	46.99			0	55.22	2	60.41	41	97.05	4	76.76
11	3	0	32.19	16	77.77	4	72.01	0	64.07	1	50.04	19	101.16
11	4	1	53.5	3	63.16	0	62.44	0	51.34	4	75.4	7	109.89
11	5	2	56.92	4	57.29	0	57.77	2	69.93	2	85.3
11	6	2	56.55	6	42.21	0	60.33	4	66.43	20	72.31
11	7	0	49.35	9	75.29	0	86.74	0	50.56	46	74.56	51	118.78
11	8	1	35.28	1	58.38			1	73.63	6	81.22	38	113.81
11	9	4	66.96	1	53.38	3	71.9	0	71.55			4	89.13
12	1	0	70.7	14	70.06	2	48.36	10	60.64	0	76.19
12	2	1	52.76			3	52.77	13	70.53	0	77.98	6	57.78
12	3	0	81.9	13	55.35	0	44.17	7	60.87	12	93.53	16	106.76
12	4	3	65.94	8	101.65	21	96.25			0	87.86	3	71.49
12	5	2	62.04	12	54.88	51	117.49					38	72.04
12	6	0	29.1			3	55.38	10	74.25
12	7	0	64.46	5	68.01	15	85.79	3	87.83	5	92.46	3	72.81
12	8	1	45.88	1	59.5	7	72.3	2	75.47	5	82.53	1	106.53
12	9	1	74.13	19	71.51	0	81	2	64.25			0	53.89
13	1			6	72.46	2	76.02	7	65.43	2	48.97	1	36.63
13	2	5	57.29	4	70.12	3	69.17	11	57.32	1	45.14	1	41.17
13	3	1	86.4	7	74.9			12	89.9	3	87.94	5	49.44
13	4			2	67.78	4	54.92	22	56.69	16	68.79	9	93.53
13	5					9	79.17	14	57.01
13	6	1	57.82	14	73.95			31	65.19	1	66.99
13	7			8	53.69	3	55.19	6	40.2	0	23.21	0	54.9
13	8			23	77.7	8	63.77	0	74.05	2	41.5
13	9	1	56.26	7	52.43			6	49.94	0	59.01	22	73.29
14	1	0	50.31	26	80.98	1	45.14	4	64.9	56	60.73
14	2			13	60.93	5	33.61	1	38.64	47	60.96
14	3	7	64.62	17	73.16	4	43.62	0	51.77	11	65.16
14	4	1	40.72	6	50.49	3	40.37	0	56.02
14	5	2	41.1	6	65.37	0	41.22			46	74.97
14	6	11	62.29	1	44.7	2	29.06			2	51.32
14	7	1	65.46	3	45.47	1	53.97	0	76.05	5	51.94
14	8	2	52.17	5	54.55	2	65.38			70	72.37
14	9	1	60.31			9	72.35	1	51.94	4	54.05
15	1	3	61.79	0	46.55	4	85.65	1	61.67	1	40.22
15	2	5	54.45	16	68.64	1	82.38	0	61.89	0	46.59
15	3	1	74.09	12	92.94	0	80.01	1	73.94	0	24.51
15	4	1	47.79	1	69.44	0	57.7	3	52.58	12	49.81
15	5	0	47.97	2	47.29	4	66.58	10	54.98	38	81.97
15	6	5	63.91	7	59.45	0	47.47	14	55.17	1	54.4
15	7	3	45.7	17	84.62			4	52.42	14	60.76
15	8	0	54.29	7	52.67	14	76.41	5	83.97	22	70.94
15	9			4	51.59	9	74.37	2	40.99	6	69.62
16	1	5	71.05			0	53.23	4	48.68
16	2	6	66.09					7	36.14	11	39.59
16	3	17	69.82					10	63.61	0	42.83
16	4	2	42			3	48.17	3	48.88	14	39.37
16	5	2	52.32			9	95.42	0	46.26	34	46.89
16	6	0	37.34			0	96.91	1	60.76	1	40.19
16	7	0	57.17			2	55.97	2	56.53	5	37.02
16	8	0	75.37			4	90.74	0	51.94	62	53.64
16	9	0	71.94			0	91.13	4	41.16	3	39.1
17	1					3	85.67			1	91.64
17	2	0	72.81			1	99.14			1	101.57
17	3	0	66.04			9	86.49			1	102.54
17	4					1	78.45			0	80.52
17	5					0	77.61			15	93.03
17	6									3	96.04
17	7					0	93.02			2	80.54
17	8					0	81.36			14	131.15
17	9					5	75.63			11	82.1
18	1					1	38.01			1	52.76
18	2					1	55.55			1	55.82
18	3	2	33.68			8	68.4			2	55.43
18	4					5	72.63			2	65.61
18	5					4	92.02			10	96.57
18	6	4	63.26			3	72.01
18	7	0	56.66			1	42.82			7	79.44
18	8	0	54.8			1	41.67			1	77.44
18	9					4	65.95			1	66.83
19	1					2	50.89
19	2					0	39.23
19	3					3	61.95
19	4					0	23.23
19	5					1	38.74
19	6					3	65.28
19	7					4	61.68
19	8
19	9					2	59.71
20	1					0	26.49
20	2					0	56.66
20	3					5	51.21
20	4					1	58.7
20	5					1	73.55
20	6					16	92.14
20	7
20	8					0	73.71
20	9					1	91.78
