# Supplementary material for: Ubiquitination of VE-cadherin regulates inflammation-induced vascular permeability in vivo
Source: EMBO Rep. 2024 Aug 7;25(9):17. doi: 10.1038/s44319-024-00221-7 (PMC11387630; doi:10.1038/s44319-024-00221-7)
Supplement: Supplementary file 4 — Source data Fig. 3 [file 44319_2024_221_MOESM4_ESM.zip]

Archive with 22 entries (13 files):
- EMBOR-2023-58528V1_SourceDataForFigure3/
- EMBOR-2023-58528V1_SourceDataForFigure3/3E/
- EMBOR-2023-58528V1_SourceDataForFigure3/3C/
- EMBOR-2023-58528V1_SourceDataForFigure3/3D/
- EMBOR-2023-58528V1_SourceDataForFigure3/3J/
- EMBOR-2023-58528V1_SourceDataForFigure3/3H/
- EMBOR-2023-58528V1_SourceDataForFigure3/3F/
- EMBOR-2023-58528V1_SourceDataForFigure3/3G/
- EMBOR-2023-58528V1_SourceDataForFigure3/3I/
- EMBOR-2023-58528V1_SourceDataForFigure3/3E/Figure_3E_Blots.pdf
- EMBOR-2023-58528V1_SourceDataForFigure3/3C/K626_633R_VE_cadherin.tif
- EMBOR-2023-58528V1_SourceDataForFigure3/3C/KallR_VE_cadherin.tif
- EMBOR-2023-58528V1_SourceDataForFigure3/3C/WT_VE_cadherin.tif
- EMBOR-2023-58528V1_SourceDataForFigure3/3C/WT_PECAM.tif
- EMBOR-2023-58528V1_SourceDataForFigure3/3C/K626_633R_PECAM.tif
- EMBOR-2023-58528V1_SourceDataForFigure3/3C/KallR_PECAM.tif
- EMBOR-2023-58528V1_SourceDataForFigure3/3D/Numerical_data_Figure_3D.xlsx
- EMBOR-2023-58528V1_SourceDataForFigure3/3J/Numerical_data_Figure_3J.xlsx
- EMBOR-2023-58528V1_SourceDataForFigure3/3H/Figure_3H_Blots.pdf
- EMBOR-2023-58528V1_SourceDataForFigure3/3F/Numerical_data_Figure_3F.xlsx
- EMBOR-2023-58528V1_SourceDataForFigure3/3G/Numerical_data_Figure_3G.xlsx
- EMBOR-2023-58528V1_SourceDataForFigure3/3I/Numerical_data_Figure_3I.xlsx
