# Supplementary material for: Ubiquitination of VE-cadherin regulates inflammation-induced vascular permeability in vivo
Source: EMBO Rep. 2024 Aug 7;25(9):17. doi: 10.1038/s44319-024-00221-7 (PMC11387630; doi:10.1038/s44319-024-00221-7)
Supplement: Supplementary file 4 — Source data Fig. 3 [file 44319_2024_221_MOESM4_ESM.zip › EMBOR-2023-58528V1_SourceDataForFigure3/3D/Numerical_data_Figure_3D.xlsx]

## Sheet: WT_K626_633R_KallR
Junctional VE-cadherin
							Relative numbers in quantification
WT venule	ve cad in junction intensity	measure volume [mm3]	ve cad in junction intensity/measure volume [mm3]				WT junctional VE-cadherin
Image 1	5006205460	0.114	4.39141e+10				0.935731
Image 2	201760051	0.006	3.36267e+10				0.716525
Image 3	837636433	0.021	3.98874e+10				0.849931
Image 4	2530540033	0.036	7.02928e+10				1.49781
average			4.69302e+10
K626/633R venule							K626/633R junctional VE-cadherin
Image 1	1421882738	0.028	5.07815e+10				1.08206
Image 2	8097954467	0.144	5.62358e+10				1.19828
Image 3	1320655096	0.011	1.2006e+11				2.55826
Image 4	552192223	0.007	7.88846e+10				1.68089
Image 5	1002836735	0.02	50141836750				1.06843
Image 6	551612815	0.004	137903203750				2.93847
WT venule							WT junctional VE-cadherin
Image 1	16825095	0.355	4.73946e+07				0.574127
Image 2	4850119	0.031	1.56455e+08				1.89526
Image 3	2656775	0.025	106271000				1.28734
Image 4	15772029	0.251	6.28368e+07				0.761189
Image 5	35784589	0.485	7.37827e+07				0.893784
Image 6	19825898	0.263	7.53836e+07				0.913178
Image 7	5573180	0.1	55731800				0.675121
average			8.25509e+07
K626/633R venule							K626/633R junctional VE-cadherin
Image 1	24390044	0.185	1.31838e+08				1.59705
Image 2	19849294	0.303	6.55092e+07				0.793562
Image 3	32822501	0.438	7.49372e+07				0.90777
Image 4	18536713	0.521	3.55791e+07				0.430996
Image 5	5471225	0.088	6.2173e+07				0.753148
Image 6	31595454	0.414	7.63175e+07				0.924491
Image 7	30715379	0.246	1.24859e+08				1.51251
Image 8	2139483	0.03	71316100				0.863905
Image 9	9266559	0.239	3.87722e+07				0.469677
WT venule							WT junctional VE-cadherin
Image 1	8986938	0.409	2.1973e+07				1.03387
Image 2	4679627	0.137	3.41579e+07				1.6072
Image 3	1004940	0.074	1.35803e+07				0.638981
Image 4	2070349	0.122	1.69701e+07				0.798478
Image 5	2526324	0.129	1.95839e+07				0.921465
average			2.1253e+07
KallR venule							KallR junctional VE-cadherin
Image 1	5583764	0.194	2.87823e+07				1.35427
Image 2	4624036	0.147	3.1456e+07				1.48007
Image 3	4027444	0.122	3.30118e+07				1.55328
Image 4	2373600	0.205	1.15785e+07				0.544795
Image 5	8410243	0.276	3.04719e+07				1.43377
Image 6	1303192	0.077	1.69246e+07				0.796338
Image 7	1803708	0.073	2.47083e+07				1.16258
WT venule							WT junctional VE-cadherin
Image 1	1557901025	0.011	1.41627e+11				1.76288
Image 2	5349743718	0.072	7.4302e+10				0.924858
Image 3	756375323	0.007	1.08054e+11				1.34497
Image 4	1486862086	0.018	8.26034e+10				1.02819
Image 5	5274369081	0.09	58604100900				0.729462
Image 6	5846907636	0.118	4.95501e+10				0.616764
Image 7	1428516905	0.028	5.10185e+10				0.635041
Image 8	846467869	0.011	7.69516e+10				0.957838
average			8.03388e+10
KallR venule							KallR junctional VE-cadherin
Image 1	3322691840	0.03	1.10756e+11				1.37862
Image 2	9268907391	0.096	9.65511e+10				1.2018
Image 3	2554385919	0.04	63859647975				0.794879
