# Supplementary material for: Ubiquitination of VE-cadherin regulates inflammation-induced vascular permeability in vivo
Source: EMBO Rep. 2024 Aug 7;25(9):17. doi: 10.1038/s44319-024-00221-7 (PMC11387630; doi:10.1038/s44319-024-00221-7)
Supplement: Supplementary file 4 — Source data Fig. 3 [file 44319_2024_221_MOESM4_ESM.zip › EMBOR-2023-58528V1_SourceDataForFigure3/3J/Numerical_data_Figure_3J.xlsx]

## Sheet: WT, KallR mice
Blot Quantification
Lung lysates WT and K626/633R mice
Tubulin (mouse Ab)
Image Name	Channel	Name	Signal
0002256_01	700	WT	11200
0002256_01	700	WT	14300
0002256_01	700	K626/633R	17500
0002256_01	700	K626/633R	7980
0002256_01	700	K626/633R	14900
VE-cadherin (AF1002 goat Ab)
Image Name	Channel	Name	Signal	Normalized VE-cadherin/Tubulin	Average WT	relative VE-cadherin
0001832_01	Chemi	WT	0.87	7.76786e-05	6.98533e-05	1.11202
0001832_01	Chemi	WT	0.887	6.2028e-05		0.887975
0001832_01	Chemi	K626/633R	1.06	6.05714e-05		0.867124
0001832_01	Chemi	K626/633R	0.716	8.97243e-05		1.28447
0001832_01	Chemi	K626/633R	1.02	6.84564e-05		0.980002
Tubulin (mouse Ab)
Image Name	Channel	Name	Signal
0002355_02	700	WT	9160
0002355_02	700	WT	11000
0002355_02	700	K626/633R	9270
0002355_02	700	K626/633R	8380
VE-cadherin (AF1002 goat Ab)
Image Name	Channel	Name	Signal	Normalized VE-cadherin/Tubulin	Average WT	relative VE-cadherin
0001953_02	Chemi	WT	0.631	6.88865e-05	6.1625e-05	1.11783
0001953_02	Chemi	WT	0.598	5.43636e-05		0.882168
0001953_02	Chemi	K626/633R	0.647	6.9795e-05		1.13258
0001953_02	Chemi	K626/633R	0.629	7.50597e-05		1.21801
Tubulin (mouse Ab)
Image Name	Channel	Name	Signal
0002355_01	700	WT	1410
0002355_01	700	WT	1850
0002355_01	700	WT	2010
0002355_01	700	K626/633R	2560
0002355_01	700	K626/633R	2240
VE-cadherin (AF1002 goat Ab)
Image Name	Channel	Name	Signal	Normalized VE-cadherin/Tubulin	Average WT	relative VE-cadherin
0001953_02	Chemi	WT	0.689	0.000488652	0.000375749	1.30048
0001953_02	Chemi	WT	0.631	0.000341081		0.907737
0001953_02	Chemi	WT	0.598	0.000297512		0.791786
0001953_02	Chemi	K626/633R	0.647	0.000252734		0.672615
0001953_02	Chemi	K626/633R	0.629	0.000280804		0.747318
Tubulin (mouse Ab)
Image Name	Channel	Name	Signal
0002672_02	700	WT	14500
0002672_02	700	WT	16400
0002672_02	700	K626/633R	20800
VE-cadherin (AF1002 goat Ab)
Image Name	Channel	Name	Signal	Normalized VE-cadherin/Tubulin	Average WT	relative VE-cadherin
0002454_01	Chemi	WT	0.38	2.62069e-05	2.34693e-05	1.11665
0002454_01	Chemi	WT	0.34	2.07317e-05		0.883354
0002454_01	Chemi	K626/633R	0.391	1.87981e-05		0.800964
Tubulin (mouse Ab)
Image Name	Channel	Name	Signal
0002672_02	700	WT	10700
0002672_02	700	K626/633R	8800
0002672_02	700	K626/633R	10300
VE-cadherin (AF1002 goat Ab)
Image Name	Channel	Name	Signal	Normalized VE-cadherin/Tubulin	relative VE-cadherin
0002454_01	Chemi	WT	0.271	2.53271e-05	1
0002454_01	Chemi	K626/633R	0.224	2.54545e-05	1.00503
0002454_01	Chemi	K626/633R	0.231	2.24272e-05	0.885501
