# Supplementary material for: Ubiquitination of VE-cadherin regulates inflammation-induced vascular permeability in vivo
Source: EMBO Rep. 2024 Aug 7;25(9):17. doi: 10.1038/s44319-024-00221-7 (PMC11387630; doi:10.1038/s44319-024-00221-7)
Supplement: Supplementary file 4 — Source data Fig. 3 [file 44319_2024_221_MOESM4_ESM.zip › EMBOR-2023-58528V1_SourceDataForFigure3/3F/Numerical_data_Figure_3F.xlsx]

## Sheet: WT, KallR mice
Blot Quantification
IP: VE-cadherin (C5 Ab), WT and KallR mice lung lysates
VE-cadherin (AF1002 goat Ab)
Image Name	Channel	Name	Signal
0001147_01	Chemi	WT	5.16
0001147_01	Chemi	KallR	4.08
0001147_01	Chemi	KallR	4
p120 (rabbit Ab)
Image Name	Channel	Name	Signal	Normalized p120/Tubulin	relative p120
0001659_01	800	WT	3830	742.248	1
0001659_01	800	KallR	4730	1159.31	1.5619
0001659_01	800	KallR	4850	1212.5	1.63355
VE-cadherin (AF1002 goat Ab)
Image Name	Channel	Name	Signal
0001147_01	Chemi	WT	5.06
0001147_01	Chemi	WT	4.46
0001147_01	Chemi	KallR	4.13
p120 (rabbit Ab)
Image Name	Channel	Name	Signal	Normalized p120/Tubulin	Average WT	relative p120
0001659_01	800	WT	3770	745.059	854.592	0.87183
0001659_01	800	WT	4300	964.126		1.12817
0001659_01	800	KallR	5040	1220.34		1.42798
VE-cadherin (AF1002 goat Ab)
Image Name	Channel	Name	Signal
0001147_01	Chemi	WT	4
0001147_01	Chemi	KallR	3.9
p120 (rabbit Ab)
Image Name	Channel	Name	Signal	Normalized p120/Tubulin	relative p120
0001659_01	800	WT	3190	797.5	1
0001659_01	800	KallR	4230	1084.62	1.36002
VE-cadherin (AF1002 goat Ab)
Image Name	Channel	Name	Signal
0001269_03	Chemi	WT	4.3
0001269_03	Chemi	WT	4.15
0001269_03	Chemi	KallR	3.82
0001269_03	Chemi	KallR	4.12
p120 (rabbit Ab)
Image Name	Channel	Name	Signal	Normalized p120/Tubulin	Average WT	relative p120
0001803_02	800	WT	2370	551.163	559.919	0.984362
0001803_02	800	WT	2360	568.675		1.01564
0001803_02	800	KallR	3090	808.901		1.44467
0001803_02	800	KallR	2480	601.942		1.07505
VE-cadherin (AF1002 goat Ab)
Image Name	Channel	Name	Signal
0001549_02	Chemi	WT	0.484
0001549_02	Chemi	KallR	0.433
p120 (rabbit Ab)
Image Name	Channel	Name	Signal	Normalized p120/Tubulin	relative p120
0002003_01	800	WT	2450	5061.98	1
0002003_01	800	KallR	2670	6166.28	1.21816
