# Supplementary material for: Ubiquitination of VE-cadherin regulates inflammation-induced vascular permeability in vivo
Source: EMBO Rep. 2024 Aug 7;25(9):17. doi: 10.1038/s44319-024-00221-7 (PMC11387630; doi:10.1038/s44319-024-00221-7)
Supplement: Supplementary file 4 — Source data Fig. 3 [file 44319_2024_221_MOESM4_ESM.zip › EMBOR-2023-58528V1_SourceDataForFigure3/3G/Numerical_data_Figure_3G.xlsx]

## Sheet: WT, KallR mice
Blot Quantification
Lung lysates WT and KallR mice
Tubulin (mouse Ab)
Image Name	Channel	Name	Signal
0001793_01	700	WT	11900	13200	297	4.32	Signal
0001793_01	700	WT	9570	10700	297	3.79	Signal
0001793_01	700	KallR	11000	11900	297	3.05	Signal
0001793_01	700	KallR	13200	14600	297	4.54	Signal
VE-cadherin (AF1002 goat Ab)
Image Name	Channel	Name	Signal					Normalized VE-cadherin/Tubulin	relative VE-cadherin	relative VE-cadherin
0001269_02	Chemi	WT	0.405	0.535	455	0.000286	Signal	3.40336e-05	1
0001269_02	Chemi	WT	0.364	0.489	455	0.000275	Signal	3.80355e-05	1.11759
0001269_02	Chemi	KallR	0.35	0.442	455	0.000203	Signal	3.18182e-05	0.934905
0001269_02	Chemi	KallR	0.429	0.559	455	0.000284	Signal	3.25e-05	0.954938
Tubulin (mouse Ab)
Image Name	Channel	Name	Signal
0001940_01	700	WT	14100	15800	384	4.37	Signal
0001940_01	700	WT	9340	10400	384	2.87	Signal
0001940_01	700	KallR	13300	14900	384	4.24	Signal
0001940_01	700	KallR	13000	14700	384	4.46	Signal
VE-cadherin (AF1002 goat Ab)
Image Name	Channel	Name	Signal					Normalized VE-cadherin/Tubulin	Average WT	relative VE-cadherin
0001460_02	Chemi	WT	0.187	0.234	408	0.000114	Signal	1.32624e-05	1.34299e-05	0.987527
0001460_02	Chemi	WT	0.127	0.162	408	8.62e-05	Signal	1.35974e-05		1.01247
0001460_02	Chemi	KallR	0.17	0.216	408	0.000111	Signal	1.2782e-05		0.951752
0001460_02	Chemi	KallR	0.149	0.192	408	0.000105	Signal	1.14615e-05		0.853433
Tubulin (mouse Ab)
Image Name	Channel	Name	Signal
0001940_01	700	WT	14200	15800	384	3.93	Signal
0001940_01	700	KallR	11200	12600	384	3.6	Signal
VE-cadherin (AF1002 goat Ab)
Image Name	Channel	Name	Signal					Normalized VE-cadherin/Tubulin	relative VE-cadherin
0001460_02	Chemi	WT	0.212	0.268	408	0.000137	Signal	1.49296e-05	1
0001460_02	Chemi	KallR	0.142	0.182	408	9.71e-05	Signal	1.26786e-05	0.849225
Tubulin (mouse Ab)
Image Name	Channel	Name	Signal
0001997_02	700	WT	13900	14900	319	3.19	Signal
0001997_02	700	WT	14100	15000	319	2.93	Signal
0001997_02	700	KallR	13200	14000	319	2.65	Signal
0001997_02	700	KallR	12500	13400	319	2.7	Signal
VE-cadherin (AF1002 goat Ab)
Image Name	Channel	Name	Signal					Normalized VE-cadherin/Tubulin	relative VE-cadherin
0001543_01	Chemi	WT	1.04	1.73	490	0.00141	Signal	7.48201e-05	1
0001543_01	Chemi	WT	1	1.8	490	0.00164	Signal	7.0922e-05	0.9479
0001543_01	Chemi	KallR	1.01	1.55	490	0.0011	Signal	7.65152e-05	1.02265
0001543_01	Chemi	KallR	1.01	1.44	490	0.000863	Signal	8.08e-05	1.07992
