# Supplementary material for: Ubiquitination of VE-cadherin regulates inflammation-induced vascular permeability in vivo
Source: EMBO Rep. 2024 Aug 7;25(9):17. doi: 10.1038/s44319-024-00221-7 (PMC11387630; doi:10.1038/s44319-024-00221-7)
Supplement: Supplementary file 4 — Source data Fig. 3 [file 44319_2024_221_MOESM4_ESM.zip › EMBOR-2023-58528V1_SourceDataForFigure3/3I/Numerical_data_Figure_3I.xlsx]

## Sheet: WT, KallR mice
Blot Quantification
IP: VE-cadherin (C5 Ab), WT and K626/633R mice lung lysates
VE-cadherin (AF1002 goat Ab)
Image Name	Channel	Name	Signal
0001549_02	Chemi	WT	0.449
0001549_02	Chemi	K626/633R	0.453
0001549_02	Chemi	K626/633R	0.524
p120 (rabbit Ab)
Image Name	Channel	Name	Signal	Normalized p120/Tubulin	relative p120
0002003_01	800	WT	1410	3140.31	1
0002003_01	800	K626/633R	2000	4415.01	1.40591
0002003_01	800	K626/633R	2460	4694.66	1.49497
VE-cadherin (AF1002 goat Ab)
Image Name	Channel	Name	Signal
0001839_01	Chemi	WT	2.8
0001839_01	Chemi	K626/633R	2.8
0001839_01	Chemi	K626/633R	2.35
p120 (rabbit Ab)
Image Name	Channel	Name	Signal	Normalized p120/Tubulin	relative p120
0002259_01	800	WT	3270	1167.86	1
0002259_01	800	K626/633R	3310	1182.14	1.01223
0002259_01	800	K626/633R	3660	1557.45	1.33359
VE-cadherin (AF1002 goat Ab)
Image Name	Channel	Name	Signal
0001976_03	Chemi	WT	0.367
0001976_03	Chemi	WT	0.397
0001976_03	Chemi	K626/633R	0.38
p120 (rabbit Ab)
Image Name	Channel	Name	Signal	Normalized p120/Tubulin	Average WT	relative p120
0002358_02	800	WT	5600	15258.9	13700	1.11379
0002358_02	800	WT	4820	12141.1		0.886211
0002358_02	800	K626/633R	5990	15763.2		1.1506
VE-cadherin (AF1002 goat Ab)
Image Name	Channel	Name	Signal
0001976_03	Chemi	WT	0.229
0001976_03	Chemi	WT	0.239
0001976_03	Chemi	K626/633R	0.262
0001976_03	Chemi	K626/633R	0.236
p120 (rabbit Ab)
Image Name	Channel	Name	Signal	Normalized p120/Tubulin	Average WT	relative p120
0002358_03	800	WT	3080	13449.8	14256.3	0.943429
0002358_03	800	WT	3600	15062.8		1.05657
0002358_03	800	K626/633R	5190	19809.2		1.3895
0002358_03	800	K626/633R	4710	19957.6		1.39992
VE-cadherin (AF1002 goat Ab)
Image Name	Channel	Name	Signal
0002455_01	Chemi	WT	0.32
0002455_01	Chemi	WT	0.311
0002455_01	Chemi	K626/633R	0.316
p120 (rabbit Ab)
Image Name	Channel	Name	Signal	Normalized p120/Tubulin	Average WT	relative p120
0002677_01	800	WT	469	1465.62	1518.99	0.964871
0002677_01	800	WT	489	1572.35		1.03513
0002677_01	800	K626/633R	598	1892.41		1.24583
