# Supplementary material for: Ubiquitination of VE-cadherin regulates inflammation-induced vascular permeability in vivo
Source: EMBO Rep. 2024 Aug 7;25(9):17. doi: 10.1038/s44319-024-00221-7 (PMC11387630; doi:10.1038/s44319-024-00221-7)
Supplement: Supplementary file 5 — Source data Fig. 4 [file 44319_2024_221_MOESM5_ESM.zip]

Archive with 13 entries (6 files):
- EMBOR-2023-58528V1_SourceDataForFigure4/
- EMBOR-2023-58528V1_SourceDataForFigure4/4E/
- EMBOR-2023-58528V1_SourceDataForFigure4/4B/
- EMBOR-2023-58528V1_SourceDataForFigure4/4C/
- EMBOR-2023-58528V1_SourceDataForFigure4/4D/
- EMBOR-2023-58528V1_SourceDataForFigure4/4A/
- EMBOR-2023-58528V1_SourceDataForFigure4/4F/
- EMBOR-2023-58528V1_SourceDataForFigure4/4E/Numerical_data_Figure_4E.xlsx
- EMBOR-2023-58528V1_SourceDataForFigure4/4B/Numerical_data_Figure_4B.xlsx
- EMBOR-2023-58528V1_SourceDataForFigure4/4C/Numerical_data_Figure_4C.xlsx
- EMBOR-2023-58528V1_SourceDataForFigure4/4D/Numerical_data_Figure_4D.xlsx
- EMBOR-2023-58528V1_SourceDataForFigure4/4A/Numerical_data_Figure_4A.xlsx
- EMBOR-2023-58528V1_SourceDataForFigure4/4F/Numerical_data_Figure_4F.xlsx
