# Supplementary material for: Ubiquitination of VE-cadherin regulates inflammation-induced vascular permeability in vivo
Source: EMBO Rep. 2024 Aug 7;25(9):17. doi: 10.1038/s44319-024-00221-7 (PMC11387630; doi:10.1038/s44319-024-00221-7)
Supplement: Supplementary file 5 — Source data Fig. 4 [file 44319_2024_221_MOESM5_ESM.zip › EMBOR-2023-58528V1_SourceDataForFigure4/4E/Numerical_data_Figure_4E.xlsx]

## Sheet: Sheet1
Miles Assay
Concentration of Evans blue dye measured at 620 nm
	PBS											Histamine
WT	0.027	0.024	0.036	0.026	0.028	0.03	0.026	0.029				0.113	0.109	0.096	0.067	0.082	0.074	0.051	0.054	0.073	0.1
K626/633R	0.02	0.026	0.027	0.023	0.029	0.035	0.021	0.021	0.022	0.017	0.023	0.077	0.064	0.025	0.112	0.043	0.055	0.032	0.068	0.069	0.036	0.021	0.038	0.019
