# Supplementary material for: Ubiquitination of VE-cadherin regulates inflammation-induced vascular permeability in vivo
Source: EMBO Rep. 2024 Aug 7;25(9):17. doi: 10.1038/s44319-024-00221-7 (PMC11387630; doi:10.1038/s44319-024-00221-7)
Supplement: Supplementary file 6 — Source data Fig. 5 [file 44319_2024_221_MOESM6_ESM.zip]

Archive with 19 entries (16 files):
- EMBOR-2023-58528V1_SourceDataForFigure5/
- EMBOR-2023-58528V1_SourceDataForFigure5/5A/
- EMBOR-2023-58528V1_SourceDataForFigure5/5B/
- EMBOR-2023-58528V1_SourceDataForFigure5/5A/Arteriole_WT_PECAM.tif
- EMBOR-2023-58528V1_SourceDataForFigure5/5A/Venule_KallR_VE_cadherin.tif
- EMBOR-2023-58528V1_SourceDataForFigure5/5A/Arteriole_KallR_VE_cadherin.tif
- EMBOR-2023-58528V1_SourceDataForFigure5/5A/Venule_KallR_PECAM.tif
- EMBOR-2023-58528V1_SourceDataForFigure5/5A/Arteriole_WT_VE_cadherin.tif
- EMBOR-2023-58528V1_SourceDataForFigure5/5A/Venule_WT_PECAM.tif
- EMBOR-2023-58528V1_SourceDataForFigure5/5A/Arteriole_KallR_PECAM.tif
- EMBOR-2023-58528V1_SourceDataForFigure5/5A/Venule_WT_VE_cadherin.tif
- EMBOR-2023-58528V1_SourceDataForFigure5/5B/Arteriole_WT_PECAM.tif
- EMBOR-2023-58528V1_SourceDataForFigure5/5B/Venule_K626_633R_PECAM.tif
- EMBOR-2023-58528V1_SourceDataForFigure5/5B/Arteriole_WT_VE_cadherin.tif
- EMBOR-2023-58528V1_SourceDataForFigure5/5B/Venule_K626_633R_VE_cadherin.tif
- EMBOR-2023-58528V1_SourceDataForFigure5/5B/Venule_WT_PECAM.tif
- EMBOR-2023-58528V1_SourceDataForFigure5/5B/Arteriole_K626_633R_PECAM.tif
- EMBOR-2023-58528V1_SourceDataForFigure5/5B/Arteriole_K626_633R_VE_cadherin.tif
- EMBOR-2023-58528V1_SourceDataForFigure5/5B/Venule_WT_VE_cadherin.tif
