# Supplementary material for: Ubiquitination of VE-cadherin regulates inflammation-induced vascular permeability in vivo
Source: EMBO Rep. 2024 Aug 7;25(9):17. doi: 10.1038/s44319-024-00221-7 (PMC11387630; doi:10.1038/s44319-024-00221-7)
Supplement: Supplementary file 7 — Source data Fig. 6 [file 44319_2024_221_MOESM7_ESM.zip]

Archive with 15 entries (12 files):
- EMBOR-2023-58528V1_SourceDataForFigure6/
- EMBOR-2023-58528V1_SourceDataForFigure6/6A/
- EMBOR-2023-58528V1_SourceDataForFigure6/6B/
- EMBOR-2023-58528V1_SourceDataForFigure6/6A/K626_633R_VE_cadherin.tif
- EMBOR-2023-58528V1_SourceDataForFigure6/6A/KallR_VE_cadherin.tif
- EMBOR-2023-58528V1_SourceDataForFigure6/6A/WT_VE_cadherin.tif
- EMBOR-2023-58528V1_SourceDataForFigure6/6A/WT_PECAM.tif
- EMBOR-2023-58528V1_SourceDataForFigure6/6A/K626_633R_PECAM.tif
- EMBOR-2023-58528V1_SourceDataForFigure6/6A/KallR_PECAM.tif
- EMBOR-2023-58528V1_SourceDataForFigure6/6B/K626_633R_VE_cadherin.tif
- EMBOR-2023-58528V1_SourceDataForFigure6/6B/KallR_VE_cadherin.tif
- EMBOR-2023-58528V1_SourceDataForFigure6/6B/WT_VE_cadherin.tif
- EMBOR-2023-58528V1_SourceDataForFigure6/6B/WT_PECAM.tif
- EMBOR-2023-58528V1_SourceDataForFigure6/6B/K626_633R_PECAM.tif
- EMBOR-2023-58528V1_SourceDataForFigure6/6B/KallR_PECAM.tif
