# Supplementary material for: Ubiquitination of VE-cadherin regulates inflammation-induced vascular permeability in vivo
Source: EMBO Rep. 2024 Aug 7;25(9):17. doi: 10.1038/s44319-024-00221-7 (PMC11387630; doi:10.1038/s44319-024-00221-7)
Supplement: Supplementary file 8 — Source data Fig. 7 [file 44319_2024_221_MOESM8_ESM.zip]

Archive with 21 entries (18 files):
- EMBOR-2023-58528V1_SourceDataForFigure7/
- EMBOR-2023-58528V1_SourceDataForFigure7/7B/
- EMBOR-2023-58528V1_SourceDataForFigure7/7A/
- EMBOR-2023-58528V1_SourceDataForFigure7/7B/KallR_MVB.tif
- EMBOR-2023-58528V1_SourceDataForFigure7/7B/K626_633R_VE_cadherin.tif
- EMBOR-2023-58528V1_SourceDataForFigure7/7B/KallR_VE_cadherin.tif
- EMBOR-2023-58528V1_SourceDataForFigure7/7B/K626_633R_MVB.tif
- EMBOR-2023-58528V1_SourceDataForFigure7/7B/WT_MVB.tif
- EMBOR-2023-58528V1_SourceDataForFigure7/7B/WT_VE_cadherin.tif
- EMBOR-2023-58528V1_SourceDataForFigure7/7B/WT_PECAM.tif
- EMBOR-2023-58528V1_SourceDataForFigure7/7B/K626_633R_PECAM.tif
- EMBOR-2023-58528V1_SourceDataForFigure7/7B/KallR_PECAM.tif
- EMBOR-2023-58528V1_SourceDataForFigure7/7A/KallR_EE.tif
- EMBOR-2023-58528V1_SourceDataForFigure7/7A/K626_633R_EE.tif
- EMBOR-2023-58528V1_SourceDataForFigure7/7A/K626_633R_VE_cadherin.tif
- EMBOR-2023-58528V1_SourceDataForFigure7/7A/KallR_VE_cadherin.tif
- EMBOR-2023-58528V1_SourceDataForFigure7/7A/WT_EE.tif
- EMBOR-2023-58528V1_SourceDataForFigure7/7A/WT_VE_cadherin.tif
- EMBOR-2023-58528V1_SourceDataForFigure7/7A/WT_PECAM.tif
- EMBOR-2023-58528V1_SourceDataForFigure7/7A/K626_633R_PECAM.tif
- EMBOR-2023-58528V1_SourceDataForFigure7/7A/KallR_PECAM.tif
