# Supplementary material for: Ubiquitination of VE-cadherin regulates inflammation-induced vascular permeability in vivo
Source: EMBO Rep. 2024 Aug 7;25(9):17. doi: 10.1038/s44319-024-00221-7 (PMC11387630; doi:10.1038/s44319-024-00221-7)
Supplement: Supplementary file 9 — Source data Fig. 8 [file 44319_2024_221_MOESM9_ESM.zip]

Archive with 17 entries (8 files):
- EMBOR-2023-58528V1_SourceDataForFigure8/
- EMBOR-2023-58528V1_SourceDataForFigure8/8G/
- EMBOR-2023-58528V1_SourceDataForFigure8/8F/
- EMBOR-2023-58528V1_SourceDataForFigure8/8A/
- EMBOR-2023-58528V1_SourceDataForFigure8/8H/
- EMBOR-2023-58528V1_SourceDataForFigure8/8D/
- EMBOR-2023-58528V1_SourceDataForFigure8/8C/
- EMBOR-2023-58528V1_SourceDataForFigure8/8B/
- EMBOR-2023-58528V1_SourceDataForFigure8/8E/
- EMBOR-2023-58528V1_SourceDataForFigure8/8G/Bafilomycin_SourceData.pdf
- EMBOR-2023-58528V1_SourceDataForFigure8/8F/Numerical_data_Figure_8F.xlsx
- EMBOR-2023-58528V1_SourceDataForFigure8/8A/Figure_8A_Blots.pdf
- EMBOR-2023-58528V1_SourceDataForFigure8/8H/RawData_Bafilomycin.xlsx
- EMBOR-2023-58528V1_SourceDataForFigure8/8D/Figure_8D_Blots.pdf
- EMBOR-2023-58528V1_SourceDataForFigure8/8C/Figure_8C_Blots.pdf
- EMBOR-2023-58528V1_SourceDataForFigure8/8B/Figure_8B_Blots.pdf
- EMBOR-2023-58528V1_SourceDataForFigure8/8E/Numerical_data_Figure_8E.xlsx
