# Supplementary material for: Ubiquitination of VE-cadherin regulates inflammation-induced vascular permeability in vivo
Source: EMBO Rep. 2024 Aug 7;25(9):17. doi: 10.1038/s44319-024-00221-7 (PMC11387630; doi:10.1038/s44319-024-00221-7)
Supplement: Supplementary file 9 — Source data Fig. 8 [file 44319_2024_221_MOESM9_ESM.zip › EMBOR-2023-58528V1_SourceDataForFigure8/8F/Numerical_data_Figure_8F.xlsx]

## Sheet: WT, KallR mice
Blot Quantification
Lung lysates WT and K626/633R mice, VE-cadherin 100 kDA
Tubulin (mouse Ab)
Image Name	Channel	Name	Signal
0002256_01	700	WT	11200
0002256_01	700	WT	14300
0002256_01	700	K626/633R	17500
0002256_01	700	K626/633R	7980
0002256_01	700	K626/633R	14900
VE-cadherin (AF1002 goat Ab)
Image Name	Channel	Name	Signal	Normalized VE-cadherin/Tubulin	Average WT	relative VE-cadherin
0001832_01	Chemi	WT	0.0785	7.00893e-06	6.61286e-06	1.05989
0001832_01	Chemi	WT	0.0889	6.21678e-06		0.940106
0001832_01	Chemi	K626/633R	0.473	2.70286e-05		4.08728
0001832_01	Chemi	K626/633R	0.278	3.48371e-05		5.26809
0001832_01	Chemi	K626/633R	0.39	2.61745e-05		3.95812
Tubulin (mouse Ab)
Image Name	Channel	Name	Signal
0002355_02	700	WT	9160
0002355_02	700	WT	11000
0002355_02	700	K626/633R	9270
0002355_02	700	K626/633R	8380
VE-cadherin (AF1002 goat Ab)
Image Name	Channel	Name	Signal	Normalized VE-cadherin/Tubulin	Average WT	relative VE-cadherin
0001953_02	Chemi	WT	0.0742	8.10044e-06	8.26385e-06	0.980225
0001953_02	Chemi	WT	0.0927	8.42727e-06		1.01978
0001953_02	Chemi	K626/633R	0.309	3.33333e-05		4.03363
0001953_02	Chemi	K626/633R	0.287	3.42482e-05		4.14434
Tubulin (mouse Ab)
Image Name	Channel	Name	Signal
0002355_01	700	WT	1410
0002355_01	700	WT	1850
0002355_01	700	WT	2010
0002355_01	700	K626/633R	2560
0002355_01	700	K626/633R	2240
VE-cadherin (AF1002 goat Ab)
Image Name	Channel	Name	Signal	Normalized VE-cadherin/Tubulin	Average WT	relative VE-cadherin
0001953_02	Chemi	WT	0.0894	6.34043e-05	4.98773e-05	1.27121
0001953_02	Chemi	WT	0.0742	4.01081e-05		0.804136
0001953_02	Chemi	WT	0.0927	4.61194e-05		0.924658
0001953_02	Chemi	K626/633R	0.309	0.000120703		2.42
0001953_02	Chemi	K626/633R	0.287	0.000128125		2.56881
Tubulin (mouse Ab)
Image Name	Channel	Name	Signal
0002672_02	700	WT	14500
0002672_02	700	WT	16400
0002672_02	700	WT	10700
0002672_02	700	K626/633R	20800
0002672_02	700	K626/633R	8800
0002672_02	700	K626/633R	10300
VE-cadherin (AF1002 goat Ab)
Image Name	Channel	Name	Signal	Normalized VE-cadherin/Tubulin	Average WT	relative VE-cadherin
0002454_01	Chemi	WT	0.0324	2.23448e-06	2.46402e-06	0.906846
0002454_01	Chemi	WT	0.0291	1.77439e-06		0.720121
0002454_01	Chemi	WT	0.0362	3.38318e-06		1.37303
0002454_01	Chemi	K626/633R	0.153	7.35577e-06		2.98528
0002454_01	Chemi	K626/633R	0.0805	9.14773e-06		3.71253
0002454_01	Chemi	K626/633R	0.0902	8.75728e-06		3.55407
