# Supplementary material for: Ubiquitination of VE-cadherin regulates inflammation-induced vascular permeability in vivo
Source: EMBO Rep. 2024 Aug 7;25(9):17. doi: 10.1038/s44319-024-00221-7 (PMC11387630; doi:10.1038/s44319-024-00221-7)
Supplement: Supplementary file 9 — Source data Fig. 8 [file 44319_2024_221_MOESM9_ESM.zip › EMBOR-2023-58528V1_SourceDataForFigure8/8H/RawData_Bafilomycin.xlsx]

## Sheet: BlotQuantification_Bafilomycin
E122	TL								E132	TL
rabbit-anti-VE-Cadherin (N-term) (700) - full length									rabbit-anti-VE-Cadherin (N-term) (700) - full length									rabbit-anti-VE-Cadherin (N-term) (700) - full length
Image Name	Channel	Name	Signal	Total	Area	Bkgnd.	Type		Image Name	Channel	Name	Signal	Total	Area	Bkgnd.	Type		Image Name	Channel	Name	Signal	Total	Area	Bkgnd.	Type
E122_230613_TL_AF938-700_D87F2-800	700	1_WT_full-length_N-term	1510	2000	275	1.77	Signal		E132_230912_TL_AF938-700_D87F2-800	700	1_WT_full-length_N-term	2950	3860	216	4.2	Signal		E135_230920_TL_AF938-700_D87F2-800	700	1_WT_full-length_N-term	2040	3310	260	4.88	Signal
E122_230613_TL_AF938-700_D87F2-800	700	2_WT+Baf_full-length_N-term	1180	1740	275	2.04	Signal		E132_230912_TL_AF938-700_D87F2-800	700	2_WT+Baf_full-length_N-term	2550	3550	216	4.64	Signal		E135_230920_TL_AF938-700_D87F2-800	700	2_WT+Baf_full-length_N-term	2480	3840	260	5.23	Signal
E122_230613_TL_AF938-700_D87F2-800	700	3_K626/633R_full-length_N-term	2110	2720	275	2.21	Signal		E132_230912_TL_AF938-700_D87F2-800	700	3_K626/633R_full-length_N-term	3000	3680	216	3.14	Signal		E135_230920_TL_AF938-700_D87F2-800	700	3_K626/633R_full-length_N-term	3440	5170	260	6.65	Signal
E122_230613_TL_AF938-700_D87F2-800	700	4_K626/633R+Baf_full-length_N-term	1750	2290	275	1.96	Signal		E132_230912_TL_AF938-700_D87F2-800	700	4_K626/633R+Baf_full-length_N-term	3540	5400	216	8.61	Signal		E135_230920_TL_AF938-700_D87F2-800	700	4_K626/633R+Baf_full-length_N-term	2020	3910	260	7.26	Signal
E122_230613_TL_AF938-700_D87F2-800	700	5_KallR_full-length_N-term	1930	2500	275	2.09	Signal		E132_230912_TL_AF938-700_D87F2-800	700	5_KallR_full-length_N-term	2800	3640	216	3.88	Signal		E135_230920_TL_AF938-700_D87F2-800	700	5_KallR_full-length_N-term	3120	5310	260	8.42	Signal
E122_230613_TL_AF938-700_D87F2-800	700	6_KallR+Baf_full-length_N-term	1320	2000	275	2.45	Signal		E132_230912_TL_AF938-700_D87F2-800	700	6_KallR+Baf_full-length_N-term	5550	8330	216	7.71	Signal		E135_230920_TL_AF938-700_D87F2-800	700	6_KallR+Baf_full-length_N-term	2670	5000	260	8.95	Signal
rabbit-anti-VE-Cadherin (N-term) (700) - 110 kDa fragment									rabbit-anti-VE-Cadherin (N-term) (700) - 110 kDa fragment									rabbit-anti-VE-Cadherin (N-term) (700) - 110 kDa fragment
Image Name	Channel	Name	Signal	Total	Area	Bkgnd.	Type		Image Name	Channel	Name	Signal	Total	Area	Bkgnd.	Type		Image Name	Channel	Name	Signal	Total	Area	Bkgnd.	Type
E122_230613_TL_AF938-700_D87F2-800	700	1_WT_110kDa_N-term	115	761	300	2.15	Signal		E132_230912_TL_AF938-700_D87F2-800	700	1_WT_110kDa_N-term	307	1130	270	2.98	Signal		E135_230920_TL_AF938-700_D87F2-800	700	1_WT_110kDa_N-term	194	1440	630	1.98	Signal
E122_230613_TL_AF938-700_D87F2-800	700	2_WT+Baf_110kDa_N-term	275	1080	300	2.72	Signal		E132_230912_TL_AF938-700_D87F2-800	700	2_WT+Baf_110kDa_N-term	1020	2150	270	4.18	Signal		E135_230920_TL_AF938-700_D87F2-800	700	2_WT+Baf_110kDa_N-term	1000	2780	630	2.82	Signal
E122_230613_TL_AF938-700_D87F2-800	700	3_K626/633R_110kDa_N-term	906	1870	300	3.21	Signal		E132_230912_TL_AF938-700_D87F2-800	700	3_K626/633R_110kDa_N-term	2200	3870	270	4.99	Signal		E135_230920_TL_AF938-700_D87F2-800	700	3_K626/633R_110kDa_N-term	2060	4590	630	4	Signal
E122_230613_TL_AF938-700_D87F2-800	700	4_K626/633R+Baf_110kDa_N-term	1310	2420	300	3.69	Signal		E132_230912_TL_AF938-700_D87F2-800	700	4_K626/633R+Baf_110kDa_N-term	3680	5800	270	7.86	Signal		E135_230920_TL_AF938-700_D87F2-800	700	4_K626/633R+Baf_110kDa_N-term	2920	5340	630	3.84	Signal
E122_230613_TL_AF938-700_D87F2-800	700	5_KallR_110kDa_N-term	772	1690	300	3.05	Signal		E132_230912_TL_AF938-700_D87F2-800	700	5_KallR_110kDa_N-term	1940	3310	270	5.07	Signal		E135_230920_TL_AF938-700_D87F2-800	700	5_KallR_110kDa_N-term	1830	4280	630	3.9	Signal
E122_230613_TL_AF938-700_D87F2-800	700	6_KallR+Baf_110kDa_N-term	1250	2180	300	3.12	Signal		E132_230912_TL_AF938-700_D87F2-800	700	6_KallR+Baf_110kDa_N-term	3720	6230	270	9.32	Signal		E135_230920_TL_AF938-700_D87F2-800	700	6_KallR+Baf_110kDa_N-term	3150	5920	630	4.39	Signal
mouse-anti-tubulin (700)									mouse-anti-tubulin (700)									mouse-anti-tubulin (700)
Image Name	Channel	Name	Signal	Total	Area	Bkgnd.	Type		Image Name	Channel	Name	Signal	Total	Area	Bkgnd.	Type		Image Name	Channel	Name	Signal	Total	Area	Bkgnd.	Type
E122_230614_TL_tubulin-700	700	siCtrl_tubulin	9220	9920	306	2.27	Signal		E132_230913_TL_tubulin-700	700	siCtrl_tubulin	581	1110	252	2.08	Signal		E134_230921_TL_tubulin-700	700	siCtrl_tubulin	20300	26500	434	14.3	Signal
E122_230614_TL_tubulin-700	700	1_WT_tubulin	10300	11200	306	2.81	Signal		E132_230913_TL_tubulin-700	700	1_WT_tubulin	541	947	232	1.75	Signal		E134_230921_TL_tubulin-700	700	1_WT_tubulin	22400	26900	385	11.5	Signal
E122_230614_TL_tubulin-700	700	2_WT+Baf_tubulin	9760	10600	306	2.61	Signal		E132_230913_TL_tubulin-700	700	2_WT+Baf_tubulin	560	998	232	1.89	Signal		E134_230921_TL_tubulin-700	700	2_WT+Baf_tubulin	22100	29200	403	17.7	Signal
E122_230614_TL_tubulin-700	700	3_K626/633R_tubulin	10300	11100	306	2.76	Signal		E132_230913_TL_tubulin-700	700	3_K626/633R_tubulin	656	1230	232	2.28	Signal		E134_230921_TL_tubulin-700	700	3_K626/633R_tubulin	21900	29000	403	17.8	Signal
E122_230614_TL_tubulin-700	700	4_K626/633R+Baf_tubulin	9600	10500	306	2.89	Signal		E132_230913_TL_tubulin-700	700	4_K626/633R+Baf_tubulin	696	1450	232	2.79	Signal		E134_230921_TL_tubulin-700	700	4_K626/633R+Baf_tubulin	22400	28400	403	14.7	Signal
E122_230614_TL_tubulin-700	700	5_KallR_tubulin	8500	9280	288	2.7	Signal		E132_230913_TL_tubulin-700	700	5_KallR_tubulin	498	980	232	2.08	Signal		E134_230921_TL_tubulin-700	700	5_KallR_tubulin	22800	29200	416	15.5	Signal
E122_230614_TL_tubulin-700	700	6_KallR+Baf_tubulin	9340	10100	306	2.46	Signal		E132_230913_TL_tubulin-700	700	6_KallR+Baf_tubulin	847	1520	232	2.92	Signal		E134_230921_TL_tubulin-700	700	6_KallR+Baf_tubulin	27600	32500	503	9.73	Signal
endogenous VEC (C-term) (800)									endogenous VEC (C-term) (800)									endogenous VEC (C-term) (800)
Image Name	Channel	Name	Signal	Total	Area	Bkgnd.	Type		Image Name	Channel	Name	Signal	Total	Area	Bkgnd.	Type		Image Name	Channel	Name	Signal	Total	Area	Bkgnd.	Type
E122_230613_TL_AF938-700_D87F2-800	800	siCtrl_endoVEC	17100	18500	280	5.02	Signal		E132_230912_TL_AF938-700_D87F2-800	800	siCtrl_endoVEC	17400	18200	242	3.24	Signal		E135_230920_TL_AF938-700_D87F2-800	700	siCtrl_endoVEC	3120	5160	260	7.83	Signal
E122_230613_TL_AF938-700_D87F2-800	800	1_endoVEC	2900	5040	280	7.64	Signal		E132_230912_TL_AF938-700_D87F2-800	800	1_endoVEC	1870	2850	182	5.35	Signal		E135_230920_TL_AF938-700_D87F2-800	700	1_endoVEC	392	1270	260	3.38	Signal
E122_230613_TL_AF938-700_D87F2-800	800	2_endoVEC	1290	2980	280	6.03	Signal		E132_230912_TL_AF938-700_D87F2-800	800	2_endoVEC	1330	2340	182	5.57	Signal		E135_230920_TL_AF938-700_D87F2-800	700	2_endoVEC	503	1370	260	3.32	Signal
E122_230613_TL_AF938-700_D87F2-800	800	3_endoVEC	1540	3700	280	7.69	Signal		E132_230912_TL_AF938-700_D87F2-800	800	3_endoVEC	1180	2440	182	6.95	Signal		E135_230920_TL_AF938-700_D87F2-800	700	3_endoVEC	334	1370	260	3.97	Signal
E122_230613_TL_AF938-700_D87F2-800	800	4_endoVEC	1670	4290	280	9.36	Signal		E132_230912_TL_AF938-700_D87F2-800	800	4_endoVEC	1300	2790	182	8.18	Signal		E135_230920_TL_AF938-700_D87F2-800	700	4_endoVEC	253	1160	260	3.49	Signal
E122_230613_TL_AF938-700_D87F2-800	800	5_endoVEC	2680	5600	280	10.4	Signal		E132_230912_TL_AF938-700_D87F2-800	800	5_endoVEC	904	2090	182	6.5	Signal		E135_230920_TL_AF938-700_D87F2-800	700	5_endoVEC	455	1560	260	4.24	Signal
E122_230613_TL_AF938-700_D87F2-800	800	6_endoVEC	3170	6740	280	12.7	Signal		E132_230912_TL_AF938-700_D87F2-800	800	6_endoVEC	1560	3300	182	9.51	Signal		E135_230920_TL_AF938-700_D87F2-800	700	6_endoVEC	362	1330	260	3.72	Signal

## Sheet: NumericalData_VEC-Knockdown
	siCtrl	siVEC
E122	1	0.17
		0.04
		0.06
		0.05
		0.1
		0.11
E133	1	0.12
		0.08
		0.06
		0.06
		0.06
		0.06
E134	1	0.11
		0.15
		0.1
		0.07
		0.13
		0.09
		0.09
