# Supplementary material for: Ubiquitination of VE-cadherin regulates inflammation-induced vascular permeability in vivo
Source: EMBO Rep. 2024 Aug 7;25(9):17. doi: 10.1038/s44319-024-00221-7 (PMC11387630; doi:10.1038/s44319-024-00221-7)
Supplement: Supplementary file 9 — Source data Fig. 8 [file 44319_2024_221_MOESM9_ESM.zip › EMBOR-2023-58528V1_SourceDataForFigure8/8E/Numerical_data_Figure_8E.xlsx]

## Sheet: WT, KallR mice
Blot Quantification
Lung lysates WT and KallR mice, VE-cadherin 100 kDA
Tubulin (mouse Ab)
Image Name	Channel	Name	Signal
0001793_01	700	WT	12300
0001793_01	700	KallR	11900
VE-cadherin (AF1002 goat Ab)
Image Name	Channel	Name	Signal	Normalized VE-cadherin/Tubulin	relative VE-cadherin
0001269_02	Chemi	WT	0.0299	2.43089e-06	1
0001269_02	Chemi	KallR	0.08	6.72269e-06	2.76552
Tubulin (mouse Ab)
Image Name	Channel	Name	Signal
0001940_01	700	WT	16600
0001940_01	700	WT	8650
0001940_01	700	WT	10100
0001940_01	700	KallR	11200
0001940_01	700	KallR	11200
VE-cadherin (AF1002 goat Ab)
Image Name	Channel	Name	Signal	Normalized VE-cadherin/Tubulin	Average WT	relative VE-cadherin
0001460_02	Chemi	WT	0.0169	1.01807e-06	9.56983e-07	1.06384
0001460_02	Chemi	WT	0.00939	1.08555e-06		1.13435
0001460_02	Chemi	WT	0.00775	7.67327e-07		0.801819
0001460_02	Chemi	KallR	0.0329	2.9375e-06		3.06954
0001460_02	Chemi	KallR	0.0279	2.49107e-06		2.60305
Tubulin (mouse Ab)
Image Name	Channel	Name	Signal
0001940_01	700	WT	15300
0001940_01	700	KallR	13300
0001940_01	700	KallR	13000
VE-cadherin (AF1002 goat Ab)
Image Name	Channel	Name	Signal	Normalized VE-cadherin/Tubulin	relative VE-cadherin
0001460_02	Chemi	WT	0.0167	1.0915e-06	1
0001460_02	Chemi	KallR	0.0347	2.60902e-06	2.3903
0001460_02	Chemi	KallR	0.0454	3.49231e-06	3.19954
Tubulin (mouse Ab)
Image Name	Channel	Name	Signal
0001961_01	800	WT	13600
0001961_01	800	KallR	20600
VE-cadherin (AF1002 goat Ab)
Image Name	Channel	Name	Signal	Normalized VE-cadherin/Tubulin	relative VE-cadherin
0001515_01	Chemi	WT	0.107	7.86765e-06	1
0001515_01	Chemi	KallR	0.48	2.3301e-05	2.96162
Tubulin (mouse Ab)
Image Name	Channel	Name	Signal
0001997_02	700	WT	13900
0001997_02	700	KallR	13200
VE-cadherin (AF1002 goat Ab)
Image Name	Channel	Name	Signal	Normalized VE-cadherin/Tubulin	relative VE-cadherin
0001543_01	Chemi	WT	0.208	1.4964e-05	1
0001543_01	Chemi	KallR	0.49	3.71212e-05	2.4807
